# Supplementary material for: First Insights into Body Localization of an Osmoregulation-Related Cotransporter in Estuarine Annelids
Source: Biology (Basel). 2024 Mar 31;13(4):235. doi: 10.3390/biology13040235 (PMC11048583; doi:10.3390/biology13040235)
Supplement: Supplementary file 1 [file biology-13-00235-s001.zip]

Archive with 4 entries (4 files):
- Supplementary Materials/SupplementaryFigures S1-S7.pptx
- Supplementary Materials/SupplementaryTable S1_GenBank accession numbers.xlsx
- Supplementary Materials/SupplementaryTable S2_Gray values quantification.xlsx
- Supplementary Materials/SupplementaryTables S3-S6_Pairwise comparisons.xlsx
