# Supplementary material for: First Insights into Body Localization of an Osmoregulation-Related Cotransporter in Estuarine Annelids
Source: Biology (Basel). 2024 Mar 31;13(4):235. doi: 10.3390/biology13040235 (PMC11048583; doi:10.3390/biology13040235)
Supplement: Supplementary file 1 [file biology-13-00235-s001.zip › Supplementary Materials/SupplementaryTable S1_GenBank accession numbers.xlsx]

## Sheet: Planilha1
Taxon		Accession number
Choanoflagellata	Monosiga brevicollis_KCCx	XP_001743661.1
Choanoflagellata	Monosiga brevicollis_CIP1 isoform1	XP_001742701_1
Porifera	Amphimedon queenslandica_N(K)CCx	XP_019858166.1
Placozoa	Trichoplax adhaerens_NKCC isoform1	XP_002110612_1
Cnidaria	Hydra vulgaris_N(K)CCx	XP_002159353.1
Mollusca	Lottia gigantea	XP_009048792.1
Annelida	Capitella teleta	ELU01077.1
Annelida	Helobdella robusta	XP_009021313.1
Nematoda	Caeonorhabditis elegans_NKCC isoform1	NP_001076724_1
Arthropoda	Drosophila melanogaster_NKCC isoform1	NP_648572_1
Arthropoda	Daphnia pulex_N(K)CCx	EFX74126_1
Chordata	Ciona intestinalis_N(K)CCx	XP_002131373_1
Chordata	Homo sapiens_NKCC1	NP_001037_1
