# Supplementary material for: First Insights into Body Localization of an Osmoregulation-Related Cotransporter in Estuarine Annelids
Source: Biology (Basel). 2024 Mar 31;13(4):235. doi: 10.3390/biology13040235 (PMC11048583; doi:10.3390/biology13040235)
Supplement: Supplementary file 1 [file biology-13-00235-s001.zip › Supplementary Materials/SupplementaryTable S2_Gray values quantification.xlsx]

## Sheet: Alitta yarae
species	day	type	ind	Body	Location	rep	Slice	Area1	Mean1	IntDen1	RawDen1	MinTrh1	MaxTrh1	gray values/pixel²
Alitta yarae	2018-06-14	C	C1	integument	body	1	1	1020.52	74.92	76456.8	202433	0	65535	198.363
Alitta yarae	2018-06-14	C	C1	integument	body	1	2	1020.52	78.058	79659.6	210913	0	65535	206.673
Alitta yarae	2018-06-14	C	C1	integument	body	1	3	1020.52	80.979	82640.3	218805	0	65535	214.406
Alitta yarae	2018-06-14	C	C1	integument	body	1	4	1020.52	81.216	82882	219445	0	65535	215.033
Alitta yarae	2018-06-14	C	C1	integument	body	1	5	1020.52	80.359	82007.3	217129	0	65535	212.764
Alitta yarae	2018-06-14	C	C1	integument	body	1	6	1020.52	80.041	81683.3	216271	0	65535	211.923
Alitta yarae	2018-06-14	C	C1	integument	body	1	7	1020.52	79.936	81576	215987	0	65535	211.645
Alitta yarae	2018-06-14	C	C1	integument	body	1	8	1020.52	78.414	80022.9	211875	0	65535	207.615
Alitta yarae	2018-06-14	C	C1	integument	body	1	9	1020.52	75.668	77220.5	204455	0	65535	200.345
Alitta yarae	2018-06-14	C	C1	integument	body	1	10	1020.52	74.443	75970.7	201146	0	65535	197.102
Alitta yarae	2018-06-14	C	C1	integument	body	1	11	1020.52	72.741	74233.7	196547	0	65535	192.596
Alitta yarae	2018-06-14	C	C1	integument	body	1	12	1020.52	70.338	71781.4	190054	0	65535	186.233
Alitta yarae	2018-06-14	C	C1	integument	body	1	13	1020.52	69.302	70723.8	187254	0	65535	183.489
Alitta yarae	2018-06-14	C	C1	integument	body	1	14	1020.52	64.06	65374.3	173090	0	65535	169.61
Alitta yarae	2018-06-14	C	C1	integument	body	1	15	1020.52	63.715	65021.9	172157	0	65535	168.696
Alitta yarae	2018-06-14	C	C1	muscle	body	1	1	2442.89	66.383	162167	429367	0	65535	175.762
Alitta yarae	2018-06-14	C	C1	muscle	body	1	2	2442.89	69.912	170787	452189	0	65535	185.104
Alitta yarae	2018-06-14	C	C1	muscle	body	1	3	2442.89	77.201	188593	499334	0	65535	204.403
Alitta yarae	2018-06-14	C	C1	muscle	body	1	4	2442.89	80.42	196457	520154	0	65535	212.925
Alitta yarae	2018-06-14	C	C1	muscle	body	1	5	2442.89	84.382	206138	545786	0	65535	223.418
Alitta yarae	2018-06-14	C	C1	muscle	body	1	6	2442.89	87.138	212870	563611	0	65535	230.714
Alitta yarae	2018-06-14	C	C1	muscle	body	1	7	2442.89	88.99	217393	575588	0	65535	235.617
Alitta yarae	2018-06-14	C	C1	muscle	body	1	8	2442.89	89.582	218840	579419	0	65535	237.185
Alitta yarae	2018-06-14	C	C1	muscle	body	1	9	2442.89	86.317	210864	558299	0	65535	228.54
Alitta yarae	2018-06-14	C	C1	muscle	body	1	10	2442.89	82.894	202502	536159	0	65535	219.477
Alitta yarae	2018-06-14	C	C1	muscle	body	1	11	2442.89	80.619	196945	521446	0	65535	213.454
Alitta yarae	2018-06-14	C	C1	muscle	body	1	12	2442.89	76.909	187880	497445	0	65535	203.629
Alitta yarae	2018-06-14	C	C1	muscle	body	1	13	2442.89	76.061	185808	491960	0	65535	201.384
Alitta yarae	2018-06-14	C	C1	muscle	body	1	14	2442.89	71.312	174207	461244	0	65535	188.81
Alitta yarae	2018-06-14	C	C1	muscle	body	1	15	2442.89	69.679	170218	450683	0	65535	184.487
Alitta yarae	2018-06-14	T	1	integument	body	1	1	969.529	91.485	88696.9	234841	0	65535	242.222
Alitta yarae	2018-06-14	T	1	integument	body	1	2	969.529	110.529	107161	283727	0	65535	292.644
Alitta yarae	2018-06-14	T	1	integument	body	1	3	969.529	127.178	123302	326465	0	65535	336.725
Alitta yarae	2018-06-14	T	1	integument	body	1	4	969.529	144.783	140372	371659	0	65535	383.34
Alitta yarae	2018-06-14	T	1	integument	body	1	5	969.529	159.735	154867	410039	0	65535	422.926
Alitta yarae	2018-06-14	T	1	integument	body	1	6	969.529	171.17	165954	439393	0	65535	453.203
Alitta yarae	2018-06-14	T	1	integument	body	1	7	969.529	175.289	169947	449966	0	65535	464.108
Alitta yarae	2018-06-14	T	1	integument	body	1	8	969.529	171.961	166722	441425	0	65535	455.298
Alitta yarae	2018-06-14	T	1	integument	body	1	9	969.529	160.956	156051	413173	0	65535	426.158
Alitta yarae	2018-06-14	T	1	integument	body	1	10	969.529	144.62	140213	371239	0	65535	382.907
Alitta yarae	2018-06-14	T	1	integument	body	1	11	969.529	127.816	123921	328103	0	65535	338.415
Alitta yarae	2018-06-14	T	1	integument	body	1	12	969.529	112.291	108869	288251	0	65535	297.31
Alitta yarae	2018-06-14	T	1	integument	body	1	13	969.529	99.607	96571.8	255691	0	65535	263.727
Alitta yarae	2018-06-14	T	1	integument	body	1	14	969.529	86.26	83631.8	221430	0	65535	228.389
Alitta yarae	2018-06-14	T	1	integument	body	1	15	969.529	77.224	74871.2	198235	0	65535	204.465
Alitta yarae	2018-06-14	T	1	integument	body	1	16	969.529	69.925	67794.1	179497	0	65535	185.138
Alitta yarae	2018-06-14	T	1	integument	body	1	17	969.529	64.556	62588.4	165714	0	65535	170.922
Alitta yarae	2018-06-14	T	1	muscle	body	1	1	1634.26	79.49	129907	343952	0	65535	210.463
Alitta yarae	2018-06-14	T	1	muscle	body	1	2	1634.26	88.222	144178	381737	0	65535	233.584
Alitta yarae	2018-06-14	T	1	muscle	body	1	3	1634.26	96.273	157336	416575	0	65535	254.901
Alitta yarae	2018-06-14	T	1	muscle	body	1	4	1634.26	105.402	172255	456075	0	65535	279.071
Alitta yarae	2018-06-14	T	1	muscle	body	1	5	1634.26	112.745	184255	487849	0	65535	298.513
Alitta yarae	2018-06-14	T	1	muscle	body	1	6	1634.26	107.769	176122	466315	0	65535	285.337
Alitta yarae	2018-06-14	T	1	muscle	body	1	7	1634.26	128.718	210359	556962	0	65535	340.803
Alitta yarae	2018-06-14	T	1	muscle	body	1	8	1634.26	133.671	218453	578394	0	65535	353.918
Alitta yarae	2018-06-14	T	1	muscle	body	1	9	1634.26	133.264	217788	576632	0	65535	352.839
Alitta yarae	2018-06-14	T	1	muscle	body	1	10	1634.26	129.986	212431	562449	0	65535	344.161
Alitta yarae	2018-06-14	T	1	muscle	body	1	11	1634.26	124.139	202875	537149	0	65535	328.68
Alitta yarae	2018-06-14	T	1	muscle	body	1	12	1634.26	116.51	190408	504140	0	65535	308.482
Alitta yarae	2018-06-14	T	1	muscle	body	1	13	1634.26	107.749	176091	466232	0	65535	285.286
Alitta yarae	2018-06-14	T	1	muscle	body	1	14	1634.26	94.789	154910	410151	0	65535	250.97
Alitta yarae	2018-06-14	T	1	muscle	body	1	15	1634.26	83.737	136847	362328	0	65535	221.707
Alitta yarae	2018-06-14	T	1	muscle	body	1	16	1634.26	73.66	120379	318725	0	65535	195.027
Alitta yarae	2018-06-14	T	1	muscle	body	1	17	1634.26	67.264	109927	291051	0	65535	178.093
Alitta yarae	2018-06-14	T	1	integument	body	2	1	1084.35	57.387	62227.3	164758	0	65535	151.942
Alitta yarae	2018-06-14	T	1	integument	body	2	2	1084.35	59.501	64519.5	170827	0	65535	157.539
Alitta yarae	2018-06-14	T	1	integument	body	2	3	1084.35	63.29	68628	181705	0	65535	167.571
Alitta yarae	2018-06-14	T	1	integument	body	2	4	1084.35	69.365	75216.1	199148	0	65535	183.657
Alitta yarae	2018-06-14	T	1	integument	body	2	5	1084.35	77.148	83655.5	221493	0	65535	204.264
Alitta yarae	2018-06-14	T	1	integument	body	2	6	1084.35	87.242	94601	250473	0	65535	230.99
Alitta yarae	2018-06-14	T	1	integument	body	2	7	1084.35	100.466	108940	288438	0	65535	266.002
Alitta yarae	2018-06-14	T	1	integument	body	2	8	1084.35	117.365	127264	336954	0	65535	310.744
Alitta yarae	2018-06-14	T	1	integument	body	2	9	1084.35	130.626	141643	375026	0	65535	345.855
Alitta yarae	2018-06-14	T	1	integument	body	2	10	1084.35	139.682	151464	401027	0	65535	369.833
Alitta yarae	2018-06-14	T	1	integument	body	2	11	1084.35	142.046	154027	407814	0	65535	376.092
Alitta yarae	2018-06-14	T	1	integument	body	2	12	1084.35	137.321	148904	394250	0	65535	363.583
Alitta yarae	2018-06-14	T	1	integument	body	2	13	1084.35	130.823	141857	375592	0	65535	346.377
Alitta yarae	2018-06-14	T	1	integument	body	2	14	1084.35	121.94	132225	350089	0	65535	322.857
Alitta yarae	2018-06-14	T	1	integument	body	2	15	1084.35	114.264	123901	328051	0	65535	302.534
Alitta yarae	2018-06-14	T	1	integument	body	2	16	1084.35	105.183	114055	301981	0	65535	278.491
Alitta yarae	2018-06-14	T	1	integument	body	2	17	1084.35	96.046	104147	275747	0	65535	254.298
Alitta yarae	2018-06-14	T	1	integument	body	2	18	1084.35	85.951	93200.5	246765	0	65535	227.57
Alitta yarae	2018-06-14	T	1	integument	body	2	19	1084.35	77.524	84062.7	222571	0	65535	205.258
Alitta yarae	2018-06-14	T	1	integument	body	2	20	1084.35	69.855	75747.1	200554	0	65535	184.954
Alitta yarae	2018-06-14	T	1	integument	body	2	21	1084.35	64.982	70463.2	186564	0	65535	172.052
Alitta yarae	2018-06-14	T	1	integument	body	2	22	1084.35	61.883	67102.9	177667	0	65535	163.847
Alitta yarae	2018-06-14	T	1	integument	body	2	23	1084.35	60.234	65314.2	172931	0	65535	159.48
Alitta yarae	2018-06-14	T	1	muscle	body	2	1	1026.56	55.56	57035.2	151011	0	65535	147.104
Alitta yarae	2018-06-14	T	1	muscle	body	2	2	1026.56	57.805	59340.7	157115	0	65535	153.05
Alitta yarae	2018-06-14	T	1	muscle	body	2	3	1026.56	60.699	62311.6	164981	0	65535	160.712
Alitta yarae	2018-06-14	T	1	muscle	body	2	4	1026.56	65.118	66847.6	176991	0	65535	172.412
Alitta yarae	2018-06-14	T	1	muscle	body	2	5	1026.56	73.229	75173.8	199036	0	65535	193.886
Alitta yarae	2018-06-14	T	1	muscle	body	2	6	1026.56	81.334	83494.7	221067	0	65535	215.347
Alitta yarae	2018-06-14	T	1	muscle	body	2	7	1026.56	90.677	93085.3	246460	0	65535	240.083
Alitta yarae	2018-06-14	T	1	muscle	body	2	8	1026.56	100.849	103528	274108	0	65535	267.016
Alitta yarae	2018-06-14	T	1	muscle	body	2	9	1026.56	106.907	109747	290574	0	65535	283.056
Alitta yarae	2018-06-14	T	1	muscle	body	2	10	1026.56	110.426	113359	300138	0	65535	292.373
Alitta yarae	2018-06-14	T	1	muscle	body	2	11	1026.56	109.739	112653	298270	0	65535	290.553
Alitta yarae	2018-06-14	T	1	muscle	body	2	12	1026.56	106.792	109629	290262	0	65535	282.752
Alitta yarae	2018-06-14	T	1	muscle	body	2	13	1026.56	102.683	105410	279092	0	65535	271.871
Alitta yarae	2018-06-14	T	1	muscle	body	2	14	1026.56	98.432	101046	267537	0	65535	260.615
Alitta yarae	2018-06-14	T	1	muscle	body	2	15	1026.56	93.424	95905.1	253926	0	65535	247.356
Alitta yarae	2018-06-14	T	1	muscle	body	2	16	1026.56	89.195	91564	242432	0	65535	236.16
Alitta yarae	2018-06-14	T	1	muscle	body	2	17	1026.56	81.453	83616.6	221390	0	65535	215.662
Alitta yarae	2018-06-14	T	1	muscle	body	2	18	1026.56	73.868	75830.2	200774	0	65535	195.579
Alitta yarae	2018-06-14	T	1	muscle	body	2	19	1026.56	67.175	68959.3	182582	0	65535	177.858
Alitta yarae	2018-06-14	T	1	muscle	body	2	20	1026.56	61.906	63550.4	168261	0	65535	163.908
Alitta yarae	2018-06-14	T	1	muscle	body	2	21	1026.56	59.095	60664.5	160620	0	65535	156.464
Alitta yarae	2018-06-14	T	1	muscle	body	2	22	1026.56	57.309	58831.5	155767	0	65535	151.737
Alitta yarae	2018-06-14	T	1	muscle	body	2	23	1026.56	56.114	57604.8	152519	0	65535	148.573
Alitta yarae	2018-06-14	T	1	integument	body	3	1	789.371	69.308	54709.8	144854	0	65535	183.506
Alitta yarae	2018-06-14	T	1	integument	body	3	2	789.371	75.767	59808.2	158353	0	65535	200.607
Alitta yarae	2018-06-14	T	1	integument	body	3	3	789.371	88.862	70144.8	185721	0	65535	235.277
Alitta yarae	2018-06-14	T	1	integument	body	3	4	789.371	107.67	84991.8	225031	0	65535	285.076
Alitta yarae	2018-06-14	T	1	integument	body	3	5	789.371	131.136	103515	274075	0	65535	347.207
Alitta yarae	2018-06-14	T	1	integument	body	3	6	789.371	150.338	118673	314207	0	65535	398.047
Alitta yarae	2018-06-14	T	1	integument	body	3	7	789.371	154.919	122288	323780	0	65535	410.175
Alitta yarae	2018-06-14	T	1	integument	body	3	8	789.371	153.877	121466	321603	0	65535	407.417
Alitta yarae	2018-06-14	T	1	integument	body	3	9	789.371	148.58	117285	310533	0	65535	393.393
Alitta yarae	2018-06-14	T	1	integument	body	3	10	789.371	143.515	113287	299947	0	65535	379.982
Alitta yarae	2018-06-14	T	1	integument	body	3	11	789.371	133.459	105349	278929	0	65535	353.356
Alitta yarae	2018-06-14	T	1	integument	body	3	12	789.371	123.698	97643.3	258528	0	65535	327.511
Alitta yarae	2018-06-14	T	1	integument	body	3	13	789.371	115.543	91206.3	241485	0	65535	305.921
Alitta yarae	2018-06-14	T	1	integument	body	3	14	789.371	104	82094.2	217359	0	65535	275.357
Alitta yarae	2018-06-14	T	1	integument	body	3	15	789.371	94.341	74470.1	197173	0	65535	249.785
Alitta yarae	2018-06-14	T	1	integument	body	3	16	789.371	87.017	68688.5	181865	0	65535	230.392
Alitta yarae	2018-06-14	T	1	integument	body	3	17	789.371	79.398	62674.5	165942	0	65535	210.221
Alitta yarae	2018-06-14	T	1	integument	body	3	18	789.371	74.5	58807.7	155704	0	65535	197.251
Alitta yarae	2018-06-14	T	1	integument	body	3	19	789.371	68.065	53728.6	142256	0	65535	180.214
Alitta yarae	2018-06-14	T	1	muscle	body	3	1	1311.71	95.972	125888	333312	0	65535	254.104
Alitta yarae	2018-06-14	T	1	muscle	body	3	2	1311.71	116.098	152287	403208	0	65535	307.39
Alitta yarae	2018-06-14	T	1	muscle	body	3	3	1311.71	150.504	197418	522700	0	65535	398.486
Alitta yarae	2018-06-14	T	1	muscle	body	3	4	1311.71	190.296	249615	660899	0	65535	503.843
Alitta yarae	2018-06-14	T	1	muscle	body	3	5	1311.71	220.522	289262	765872	0	65535	583.871
Alitta yarae	2018-06-14	T	1	muscle	body	3	6	1311.71	228.521	299755	793655	0	65535	605.051
Alitta yarae	2018-06-14	T	1	muscle	body	3	7	1311.71	221.023	289920	767614	0	65535	585.199
Alitta yarae	2018-06-14	T	1	muscle	body	3	8	1311.71	208.644	273682	724621	0	65535	552.423
Alitta yarae	2018-06-14	T	1	muscle	body	3	9	1311.71	196.124	257259	681140	0	65535	519.274
Alitta yarae	2018-06-14	T	1	muscle	body	3	10	1311.71	187.285	245664	650440	0	65535	495.87
Alitta yarae	2018-06-14	T	1	muscle	body	3	11	1311.71	174.381	228738	605624	0	65535	461.704
Alitta yarae	2018-06-14	T	1	muscle	body	3	12	1311.71	162.773	213512	565310	0	65535	430.97
Alitta yarae	2018-06-14	T	1	muscle	body	3	13	1311.71	152.367	199862	529171	0	65535	403.419
Alitta yarae	2018-06-14	T	1	muscle	body	3	14	1311.71	140.982	184928	489630	0	65535	373.275
Alitta yarae	2018-06-14	T	1	muscle	body	3	15	1311.71	129.984	170503	451436	0	65535	344.157
Alitta yarae	2018-06-14	T	1	muscle	body	3	16	1311.71	119.839	157195	416202	0	65535	317.296
Alitta yarae	2018-06-14	T	1	muscle	body	3	17	1311.71	108.449	142254	376642	0	65535	287.137
Alitta yarae	2018-06-14	T	1	muscle	body	3	18	1311.71	99.064	129944	344049	0	65535	262.289
Alitta yarae	2018-06-14	T	1	muscle	body	3	19	1311.71	86.226	113104	299463	0	65535	228.299
Alitta yarae	2018-06-14	T	2	integument	body	1	1	881.905	82.456	72718	192534	0	65535	218.316
Alitta yarae	2018-06-14	T	2	integument	body	1	2	881.905	99.053	87355	231288	0	65535	262.26
Alitta yarae	2018-06-14	T	2	integument	body	1	3	881.905	116.971	103158	273128	0	65535	309.702
Alitta yarae	2018-06-14	T	2	integument	body	1	4	881.905	132.467	116823	309311	0	65535	350.731
Alitta yarae	2018-06-14	T	2	integument	body	1	5	881.905	141.04	124384	329329	0	65535	373.429
Alitta yarae	2018-06-14	T	2	integument	body	1	6	881.905	142.806	125941	333452	0	65535	378.104
Alitta yarae	2018-06-14	T	2	integument	body	1	7	881.905	141.587	124866	330605	0	65535	374.876
Alitta yarae	2018-06-14	T	2	integument	body	1	8	881.905	136.358	120254	318395	0	65535	361.031
Alitta yarae	2018-06-14	T	2	integument	body	1	9	881.905	129.977	114627	303496	0	65535	344.137
Alitta yarae	2018-06-14	T	2	integument	body	1	10	881.905	123.846	109220	289180	0	65535	327.904
Alitta yarae	2018-06-14	T	2	integument	body	1	11	881.905	120.062	105883	280344	0	65535	317.885
Alitta yarae	2018-06-14	T	2	integument	body	1	12	881.905	116.004	102304	270869	0	65535	307.141
Alitta yarae	2018-06-14	T	2	integument	body	1	13	881.905	110.651	97584	258371	0	65535	292.969
Alitta yarae	2018-06-14	T	2	integument	body	1	14	881.905	106.316	93761	248249	0	65535	281.492
Alitta yarae	2018-06-14	T	2	integument	body	1	15	881.905	101.206	89254	236316	0	65535	267.961
Alitta yarae	2018-06-14	T	2	integument	body	1	16	881.905	96.207	84845.6	224644	0	65535	254.726
Alitta yarae	2018-06-14	T	2	integument	body	1	17	881.905	91.979	81117.1	214772	0	65535	243.532
Alitta yarae	2018-06-14	T	2	integument	body	1	18	881.905	88.561	78102.8	206791	0	65535	234.482
Alitta yarae	2018-06-14	T	2	integument	body	1	19	881.905	86.494	76279.3	201963	0	65535	229.008
Alitta yarae	2018-06-14	T	2	integument	body	1	20	881.905	84.25	74300.2	196723	0	65535	223.066
Alitta yarae	2018-06-14	T	2	integument	body	1	21	881.905	82.752	72979.4	193226	0	65535	219.101
Alitta yarae	2018-06-14	T	2	integument	body	1	22	881.905	79.848	70418.7	186446	0	65535	211.413
Alitta yarae	2018-06-14	T	2	integument	body	1	23	881.905	76.869	67791.5	179490	0	65535	203.525
Alitta yarae	2018-06-14	T	2	integument	body	1	24	881.905	74.272	65500.8	173425	0	65535	196.648
Alitta yarae	2018-06-14	T	2	integument	body	1	25	881.905	70.889	62517.4	165526	0	65535	187.691
Alitta yarae	2018-06-14	T	2	integument	body	1	26	881.905	69.279	61097.3	161766	0	65535	183.428
Alitta yarae	2018-06-14	T	2	integument	body	1	27	881.905	65.34	57623.3	152568	0	65535	172.998
Alitta yarae	2018-06-14	T	2	integument	body	1	28	881.905	64.138	56563.9	149763	0	65535	169.818
Alitta yarae	2018-06-14	T	2	integument	body	1	29	881.905	62.45	55074.7	145820	0	65535	165.347
Alitta yarae	2018-06-14	T	2	integument	body	1	30	881.905	60.597	53440.4	141493	0	65535	160.44
Alitta yarae	2018-06-14	T	2	integument	body	1	31	881.905	59.343	52334.9	138566	0	65535	157.121
Alitta yarae	2018-06-14	T	2	muscle	body	1	1	1761.92	86.44	152301	403243	0	65535	228.866
Alitta yarae	2018-06-14	T	2	muscle	body	1	2	1761.92	96.904	170738	452058	0	65535	256.571
Alitta yarae	2018-06-14	T	2	muscle	body	1	3	1761.92	106.365	187408	496195	0	65535	281.622
Alitta yarae	2018-06-14	T	2	muscle	body	1	4	1761.92	112.373	197993	524222	0	65535	297.529
Alitta yarae	2018-06-14	T	2	muscle	body	1	5	1761.92	118.116	208111	551012	0	65535	312.734
Alitta yarae	2018-06-14	T	2	muscle	body	1	6	1761.92	119.726	210949	558524	0	65535	316.997
Alitta yarae	2018-06-14	T	2	muscle	body	1	7	1761.92	120.436	212199	561834	0	65535	318.876
Alitta yarae	2018-06-14	T	2	muscle	body	1	8	1761.92	116.935	206030	545500	0	65535	309.605
Alitta yarae	2018-06-14	T	2	muscle	body	1	9	1761.92	112.549	198303	525042	0	65535	297.994
Alitta yarae	2018-06-14	T	2	muscle	body	1	10	1761.92	108.666	191461	506928	0	65535	287.713
Alitta yarae	2018-06-14	T	2	muscle	body	1	11	1761.92	104.205	183602	486118	0	65535	275.902
Alitta yarae	2018-06-14	T	2	muscle	body	1	12	1761.92	100.725	177470	469883	0	65535	266.688
Alitta yarae	2018-06-14	T	2	muscle	body	1	13	1761.92	97.209	171275	453480	0	65535	257.378
Alitta yarae	2018-06-14	T	2	muscle	body	1	14	1761.92	93.127	164083	434439	0	65535	246.571
Alitta yarae	2018-06-14	T	2	muscle	body	1	15	1761.92	90.826	160028	423702	0	65535	240.477
Alitta yarae	2018-06-14	T	2	muscle	body	1	16	1761.92	86.882	153080	405306	0	65535	230.036
Alitta yarae	2018-06-14	T	2	muscle	body	1	17	1761.92	84.069	148123	392183	0	65535	222.588
Alitta yarae	2018-06-14	T	2	muscle	body	1	18	1761.92	81.348	143328	379487	0	65535	215.383
Alitta yarae	2018-06-14	T	2	muscle	body	1	19	1761.92	78.795	138830	367578	0	65535	208.623
Alitta yarae	2018-06-14	T	2	muscle	body	1	20	1761.92	77.404	136380	361091	0	65535	204.942
Alitta yarae	2018-06-14	T	2	muscle	body	1	21	1761.92	75.99	133888	354492	0	65535	201.196
Alitta yarae	2018-06-14	T	2	muscle	body	1	22	1761.92	73.816	130058	344352	0	65535	195.441
Alitta yarae	2018-06-14	T	2	muscle	body	1	23	1761.92	72.339	127456	337462	0	65535	191.531
Alitta yarae	2018-06-14	T	2	muscle	body	1	24	1761.92	71.347	125708	332834	0	65535	188.904
Alitta yarae	2018-06-14	T	2	muscle	body	1	25	1761.92	69.234	121985	322977	0	65535	183.31
Alitta yarae	2018-06-14	T	2	muscle	body	1	26	1761.92	67.571	119055	315219	0	65535	178.906
Alitta yarae	2018-06-14	T	2	muscle	body	1	27	1761.92	66.88	117836	311993	0	65535	177.075
Alitta yarae	2018-06-14	T	2	muscle	body	1	28	1761.92	65.975	116243	307775	0	65535	174.681
Alitta yarae	2018-06-14	T	2	muscle	body	1	29	1761.92	64.695	113987	301801	0	65535	171.291
Alitta yarae	2018-06-14	T	2	muscle	body	1	30	1761.92	64.006	112774	298588	0	65535	169.467
Alitta yarae	2018-06-14	T	2	muscle	body	1	31	1761.92	62.483	110090	291483	0	65535	165.435
Alitta yarae	2018-06-14	T	2	integument	body	2	1	1222.2	95.803	117090	310017	0	65535	253.654
Alitta yarae	2018-06-14	T	2	integument	body	2	2	1222.2	115.587	141271	374040	0	65535	306.038
Alitta yarae	2018-06-14	T	2	integument	body	2	3	1222.2	130.042	158937	420815	0	65535	344.309
Alitta yarae	2018-06-14	T	2	integument	body	2	4	1222.2	135.442	165538	438291	0	65535	358.607
Alitta yarae	2018-06-14	T	2	integument	body	2	5	1222.2	134.896	164870	436522	0	65535	357.16
Alitta yarae	2018-06-14	T	2	integument	body	2	6	1222.2	132.697	162182	429406	0	65535	351.338
Alitta yarae	2018-06-14	T	2	integument	body	2	7	1222.2	130.856	159933	423451	0	65535	346.465
Alitta yarae	2018-06-14	T	2	integument	body	2	8	1222.2	125.459	153336	405984	0	65535	332.174
Alitta yarae	2018-06-14	T	2	integument	body	2	9	1222.2	120.836	147686	391024	0	65535	319.934
Alitta yarae	2018-06-14	T	2	integument	body	2	10	1222.2	112.753	137807	364868	0	65535	298.533
Alitta yarae	2018-06-14	T	2	muscle	body	2	1	3230.76	64.741	209162	553795	0	65535	171.413
Alitta yarae	2018-06-14	T	2	muscle	body	2	2	3230.76	72.49	234197	620078	0	65535	191.93
Alitta yarae	2018-06-14	T	2	muscle	body	2	3	3230.76	84.374	272591	721733	0	65535	223.395
Alitta yarae	2018-06-14	T	2	muscle	body	2	4	3230.76	98.854	319373	845598	0	65535	261.734
Alitta yarae	2018-06-14	T	2	muscle	body	2	5	3230.76	112.759	364296	964539	0	65535	298.549
Alitta yarae	2018-06-14	T	2	muscle	body	2	6	3230.76	120.624	389706	1031815	0	65535	319.373
Alitta yarae	2018-06-14	T	2	muscle	body	2	7	3230.76	124.37	401810	1063864	0	65535	329.293
Alitta yarae	2018-06-14	T	2	muscle	body	2	8	3230.76	126.202	407727	1079529	0	65535	334.141
Alitta yarae	2018-06-14	T	2	muscle	body	2	9	3230.76	124.781	403137	1067378	0	65535	330.38
Alitta yarae	2018-06-14	T	2	muscle	body	2	10	3230.76	120.383	388929	1029758	0	65535	318.736
Alitta yarae	2018-06-14	T	3	cirra	head	1.1	1	8536.91	136.038	1.16134e+06	3074861	0	65535	360.184
Alitta yarae	2018-06-14	T	3	cirra	head	1.1	2	8536.91	190.815	1628967	4312981	0	65535	505.216
Alitta yarae	2018-06-14	T	3	cirra	head	1.1	3	8536.91	277.539	2.36933e+06	6273221	0	65535	734.835
Alitta yarae	2018-06-14	T	3	cirra	head	1.1	4	8536.91	376.686	3.21573e+06	8514230	0	65535	997.343
Alitta yarae	2018-06-14	T	3	cirra	head	1.1	5	8536.91	452.693	3.8646e+06	10232217	0	65535	1198.59
Alitta yarae	2018-06-14	T	3	cirra	head	1.1	6	8536.91	497.702	4248841	11249565	0	65535	1317.76
Alitta yarae	2018-06-14	T	3	cirra	head	1.1	7	8536.91	522.818	4.46325e+06	11817249	0	65535	1384.25
Alitta yarae	2018-06-14	T	3	cirra	head	1.1	8	8536.91	526.783	4.4971e+06	11906874	0	65535	1394.75
Alitta yarae	2018-06-14	T	3	cirra	head	1.1	9	8536.91	510.237	4.35585e+06	11532892	0	65535	1350.94
Alitta yarae	2018-06-14	T	3	cirra	head	1.1	10	8536.91	485.571	4.14528e+06	10975357	0	65535	1285.64
Alitta yarae	2018-06-14	T	3	cirra	head	1.1	11	8536.91	465.598	3974772	10523918	0	65535	1232.75
Alitta yarae	2018-06-14	T	3	cirra	head	1.1	12	8536.91	432.084	3.68866e+06	9766392	0	65535	1144.02
Alitta yarae	2018-06-14	T	3	cirra	head	1.1	13	8536.91	371.189	3.16881e+06	8389996	0	65535	982.79
Alitta yarae	2018-06-14	T	3	cirra	head	1.1	14	8536.91	300.214	2562903	6785743	0	65535	794.871
Alitta yarae	2018-06-14	T	3	cirra	head	1.1	15	8536.91	219.944	1.87764e+06	4971386	0	65535	582.34
Alitta yarae	2018-06-14	T	3	cirra	head	1.1	16	8536.91	168.456	1.4381e+06	3807617	0	65535	446.018
Alitta yarae	2018-06-14	T	3	cirra	head	1.1	17	8536.91	133.434	1.13912e+06	3016020	0	65535	353.292
Alitta yarae	2018-06-14	T	3	cirra	head	1.2	1	7721.86	127.439	984063	2605482	0	65535	337.416
Alitta yarae	2018-06-14	T	3	cirra	head	1.2	2	7721.86	183.54	1.41727e+06	3752472	0	65535	485.954
Alitta yarae	2018-06-14	T	3	cirra	head	1.2	3	7721.86	268.434	2.07281e+06	5488125	0	65535	710.726
Alitta yarae	2018-06-14	T	3	cirra	head	1.2	4	7721.86	357.368	2759544	7306385	0	65535	946.195
Alitta yarae	2018-06-14	T	3	cirra	head	1.2	5	7721.86	409.126	3.15921e+06	8364581	0	65535	1083.23
Alitta yarae	2018-06-14	T	3	cirra	head	1.2	6	7721.86	423.619	3.27113e+06	8660893	0	65535	1121.61
Alitta yarae	2018-06-14	T	3	cirra	head	1.2	7	7721.86	422.152	3.25979e+06	8630888	0	65535	1117.72
Alitta yarae	2018-06-14	T	3	cirra	head	1.2	8	7721.86	411.483	3.17741e+06	8412772	0	65535	1089.47
Alitta yarae	2018-06-14	T	3	cirra	head	1.2	9	7721.86	393.294	3.03696e+06	8040906	0	65535	1041.32
Alitta yarae	2018-06-14	T	3	cirra	head	1.2	10	7721.86	364.739	2816461	7457083	0	65535	965.711
Alitta yarae	2018-06-14	T	3	cirra	head	1.2	11	7721.86	338.293	2.61225e+06	6916391	0	65535	895.69
Alitta yarae	2018-06-14	T	3	cirra	head	1.2	12	7721.86	305.417	2358385	6244245	0	65535	808.645
Alitta yarae	2018-06-14	T	3	cirra	head	1.2	13	7721.86	260.458	2011217	5325056	0	65535	689.608
Alitta yarae	2018-06-14	T	3	cirra	head	1.2	14	7721.86	210.621	1.62639e+06	4306146	0	65535	557.657
Alitta yarae	2018-06-14	T	3	cirra	head	1.2	15	7721.86	156.492	1.20841e+06	3199470	0	65535	414.339
Alitta yarae	2018-06-14	T	3	cirra	head	1.2	16	7721.86	122.108	942899	2496494	0	65535	323.302
Alitta yarae	2018-06-14	T	3	cirra	head	1.2	17	7721.86	100.449	775650	2053673	0	65535	265.956
Alitta yarae	2018-06-14	T	3	cirra	head	1.3	1	8978.81	133.701	1.20048e+06	3178474	0	65535	353.997
Alitta yarae	2018-06-14	T	3	cirra	head	1.3	2	8978.81	194.108	1.74286e+06	4614540	0	65535	513.937
Alitta yarae	2018-06-14	T	3	cirra	head	1.3	3	8978.81	282.063	2.53259e+06	6705487	0	65535	746.812
Alitta yarae	2018-06-14	T	3	cirra	head	1.3	4	8978.81	371.366	3.33443e+06	8828491	0	65535	983.258
Alitta yarae	2018-06-14	T	3	cirra	head	1.3	5	8978.81	425.438	3.81993e+06	10113935	0	65535	1126.42
Alitta yarae	2018-06-14	T	3	cirra	head	1.3	6	8978.81	449.429	4.03534e+06	10684276	0	65535	1189.94
Alitta yarae	2018-06-14	T	3	cirra	head	1.3	7	8978.81	460.295	4.1329e+06	10942584	0	65535	1218.71
Alitta yarae	2018-06-14	T	3	cirra	head	1.3	8	8978.81	465.453	4.17922e+06	11065219	0	65535	1232.37
Alitta yarae	2018-06-14	T	3	cirra	head	1.3	9	8978.81	456.545	4.09923e+06	10853450	0	65535	1208.78
Alitta yarae	2018-06-14	T	3	cirra	head	1.3	10	8978.81	440.584	3.95592e+06	10473997	0	65535	1166.52
Alitta yarae	2018-06-14	T	3	cirra	head	1.3	11	8978.81	423.089	3.79883e+06	10058085	0	65535	1120.2
Alitta yarae	2018-06-14	T	3	cirra	head	1.3	12	8978.81	375.268	3.36946e+06	8921235	0	65535	993.588
Alitta yarae	2018-06-14	T	3	cirra	head	1.3	13	8978.81	306.144	2.74881e+06	7277964	0	65535	810.571
Alitta yarae	2018-06-14	T	3	cirra	head	1.3	14	8978.81	235.968	2118715	5609676	0	65535	624.768
Alitta yarae	2018-06-14	T	3	cirra	head	1.3	15	8978.81	166.418	1.49424e+06	3956258	0	65535	440.622
Alitta yarae	2018-06-14	T	3	cirra	head	1.3	16	8978.81	130.487	1171614	3102057	0	65535	345.486
Alitta yarae	2018-06-14	T	3	cirra	head	1.3	17	8978.81	107.675	966789	2559746	0	65535	285.087
Alitta yarae	2018-06-14	T	3	integument	body	2	1	1142.13	62.324	71182	188467	0	65535	165.013
Alitta yarae	2018-06-14	T	3	integument	body	2	2	1142.13	64.439	73597.7	194863	0	65535	170.613
Alitta yarae	2018-06-14	T	3	integument	body	2	3	1142.13	70.262	80248.4	212472	0	65535	186.031
Alitta yarae	2018-06-14	T	3	integument	body	2	4	1142.13	78.711	89898	238021	0	65535	208.4
Alitta yarae	2018-06-14	T	3	integument	body	2	5	1142.13	90.817	103725	274631	0	65535	240.454
Alitta yarae	2018-06-14	T	3	integument	body	2	6	1142.13	104.801	119697	316918	0	65535	277.479
Alitta yarae	2018-06-14	T	3	integument	body	2	7	1142.13	126.154	144084	381489	0	65535	334.015
Alitta yarae	2018-06-14	T	3	integument	body	2	8	1142.13	151.687	173246	458701	0	65535	401.618
Alitta yarae	2018-06-14	T	3	integument	body	2	9	1142.13	175.983	200996	532173	0	65535	465.947
Alitta yarae	2018-06-14	T	3	integument	body	2	10	1142.13	200.207	228663	605425	0	65535	530.083
Alitta yarae	2018-06-14	T	3	integument	body	2	11	1142.13	217.956	248934	659098	0	65535	577.076
Alitta yarae	2018-06-14	T	3	integument	body	2	12	1142.13	232.259	265270	702350	0	65535	614.946
Alitta yarae	2018-06-14	T	3	integument	body	2	13	1142.13	239.77	273849	725065	0	65535	634.834
Alitta yarae	2018-06-14	T	3	integument	body	2	14	1142.13	237.761	271555	718990	0	65535	629.515
Alitta yarae	2018-06-14	T	3	integument	body	2	15	1142.13	231.854	264808	701127	0	65535	613.875
Alitta yarae	2018-06-14	T	3	integument	body	2	16	1142.13	218.451	249500	660597	0	65535	578.389
Alitta yarae	2018-06-14	T	3	integument	body	2	17	1142.13	199.439	227786	603105	0	65535	528.051
Alitta yarae	2018-06-14	T	3	integument	body	2	18	1142.13	179.629	205160	543197	0	65535	475.599
Alitta yarae	2018-06-14	T	3	integument	body	2	19	1142.13	152.004	173608	459659	0	65535	402.457
Alitta yarae	2018-06-14	T	3	integument	body	2	20	1142.13	126.219	144159	381687	0	65535	334.188
Alitta yarae	2018-06-14	T	3	integument	body	2	21	1142.13	103.231	117904	312171	0	65535	273.323
Alitta yarae	2018-06-14	T	3	integument	body	2	22	1142.13	90.79	103694	274548	0	65535	240.382
Alitta yarae	2018-06-14	T	3	muscle	body	2	1	2265	61.551	139414	369123	0	65535	162.968
Alitta yarae	2018-06-14	T	3	muscle	body	2	2	2265	65.053	147346	390125	0	65535	172.24
Alitta yarae	2018-06-14	T	3	muscle	body	2	3	2265	71.379	161673	428059	0	65535	188.988
Alitta yarae	2018-06-14	T	3	muscle	body	2	4	2265	79.529	180133	476933	0	65535	210.566
Alitta yarae	2018-06-14	T	3	muscle	body	2	5	2265	91.579	207428	549202	0	65535	242.473
Alitta yarae	2018-06-14	T	3	muscle	body	2	6	2265	105.33	238572	631663	0	65535	278.88
Alitta yarae	2018-06-14	T	3	muscle	body	2	7	2265	122.88	278325	736914	0	65535	325.348
Alitta yarae	2018-06-14	T	3	muscle	body	2	8	2265	147.344	333735	883623	0	65535	390.12
Alitta yarae	2018-06-14	T	3	muscle	body	2	9	2265	168.642	381974	1011344	0	65535	446.509
Alitta yarae	2018-06-14	T	3	muscle	body	2	10	2265	184.153	417107	1104366	0	65535	487.578
Alitta yarae	2018-06-14	T	3	muscle	body	2	11	2265	189.287	428736	1135156	0	65535	501.172
Alitta yarae	2018-06-14	T	3	muscle	body	2	12	2265	188.57	427112	1130856	0	65535	499.274
Alitta yarae	2018-06-14	T	3	muscle	body	2	13	2265	183.263	415091	1099028	0	65535	485.221
Alitta yarae	2018-06-14	T	3	muscle	body	2	14	2265	176.515	399808	1058563	0	65535	467.356
Alitta yarae	2018-06-14	T	3	muscle	body	2	15	2265	167.927	380355	1007059	0	65535	444.617
Alitta yarae	2018-06-14	T	3	muscle	body	2	16	2265	156.204	353802	936755	0	65535	413.578
Alitta yarae	2018-06-14	T	3	muscle	body	2	17	2265	142.005	321641	851601	0	65535	375.982
Alitta yarae	2018-06-14	T	3	muscle	body	2	18	2265	122.529	277530	734809	0	65535	324.419
Alitta yarae	2018-06-14	T	3	muscle	body	2	19	2265	101.316	229481	607593	0	65535	268.253
Alitta yarae	2018-06-14	T	3	muscle	body	2	20	2265	86.437	195779	518360	0	65535	228.856
Alitta yarae	2018-06-14	T	3	muscle	body	2	21	2265	76.788	173925	460497	0	65535	203.31
Alitta yarae	2018-06-14	T	3	muscle	body	2	22	2265	71.425	161777	428334	0	65535	189.11
Alitta yarae	2018-06-14	T	3	integument	body	3	1	2078.05	74.215	154222	408331	0	65535	196.497
Alitta yarae	2018-06-14	T	3	integument	body	3	2	2078.05	86.879	180538	478007	0	65535	230.027
Alitta yarae	2018-06-14	T	3	integument	body	3	3	2078.05	110.438	229495	607628	0	65535	292.403
Alitta yarae	2018-06-14	T	3	integument	body	3	4	2078.05	136.956	284600	753530	0	65535	362.615
Alitta yarae	2018-06-14	T	3	integument	body	3	5	2078.05	156.996	326246	863794	0	65535	415.676
Alitta yarae	2018-06-14	T	3	integument	body	3	6	2078.05	169.208	351622	930981	0	65535	448.008
Alitta yarae	2018-06-14	T	3	integument	body	3	7	2078.05	173.217	359953	953039	0	65535	458.622
Alitta yarae	2018-06-14	T	3	integument	body	3	8	2078.05	169.672	352587	933537	0	65535	449.238
Alitta yarae	2018-06-14	T	3	integument	body	3	9	2078.05	160.59	333713	883566	0	65535	425.191
Alitta yarae	2018-06-14	T	3	integument	body	3	10	2078.05	147.232	305954	810069	0	65535	389.822
Alitta yarae	2018-06-14	T	3	integument	body	3	11	2078.05	132.621	275592	729680	0	65535	351.137
Alitta yarae	2018-06-14	T	3	integument	body	3	12	2078.05	120.705	250831	664119	0	65535	319.588
Alitta yarae	2018-06-14	T	3	integument	body	3	13	2078.05	110.446	229511	607672	0	65535	292.425
Alitta yarae	2018-06-14	T	3	integument	body	3	14	2078.05	103.815	215732	571190	0	65535	274.869
Alitta yarae	2018-06-14	T	3	integument	body	3	15	2078.05	98.454	204592	541694	0	65535	260.675
Alitta yarae	2018-06-14	T	3	integument	body	3	16	2078.05	90.51	188084	497986	0	65535	239.641
Alitta yarae	2018-06-14	T	3	integument	body	3	17	2078.05	85.357	177375	469633	0	65535	225.997
Alitta yarae	2018-06-14	T	3	integument	body	3	18	2078.05	78.603	163341	432474	0	65535	208.116
Alitta yarae	2018-06-14	T	3	integument	body	3	19	2078.05	72.548	150758	399158	0	65535	192.083
Alitta yarae	2018-06-14	T	3	integument	body	3	20	2078.05	67.535	140341	371577	0	65535	178.811
Alitta yarae	2018-06-14	T	3	integument	body	3	21	2078.05	64.944	134956	357320	0	65535	171.95
Alitta yarae	2018-06-14	T	3	integument	body	3	22	2078.05	62.993	130902	346587	0	65535	166.785
Alitta yarae	2018-06-14	T	3	muscle	body	3	1	721.764	65.667	47395.9	125489	0	65535	173.864
Alitta yarae	2018-06-14	T	3	muscle	body	3	2	721.764	75.324	54366.1	143944	0	65535	199.434
Alitta yarae	2018-06-14	T	3	muscle	body	3	3	721.764	88.388	63795.1	168909	0	65535	234.022
Alitta yarae	2018-06-14	T	3	muscle	body	3	4	721.764	98.215	70887.8	187688	0	65535	260.041
Alitta yarae	2018-06-14	T	3	muscle	body	3	5	721.764	106.931	77179.3	204346	0	65535	283.12
Alitta yarae	2018-06-14	T	3	muscle	body	3	6	721.764	111.149	80223.5	212406	0	65535	294.287
Alitta yarae	2018-06-14	T	3	muscle	body	3	7	721.764	113.721	82079.8	217321	0	65535	301.097
Alitta yarae	2018-06-14	T	3	muscle	body	3	8	721.764	115.535	83388.9	220787	0	65535	305.899
Alitta yarae	2018-06-14	T	3	muscle	body	3	9	721.764	118.028	85188.6	225552	0	65535	312.501
Alitta yarae	2018-06-14	T	3	muscle	body	3	10	721.764	119.548	86285.8	228457	0	65535	316.526
Alitta yarae	2018-06-14	T	3	muscle	body	3	11	721.764	118.318	85397.5	226105	0	65535	313.267
Alitta yarae	2018-06-14	T	3	muscle	body	3	12	721.764	117.286	84653	224134	0	65535	310.536
Alitta yarae	2018-06-14	T	3	muscle	body	3	13	721.764	113.862	82181.8	217591	0	65535	301.471
Alitta yarae	2018-06-14	T	3	muscle	body	3	14	721.764	110.406	79686.8	210985	0	65535	292.319
Alitta yarae	2018-06-14	T	3	muscle	body	3	15	721.764	106.668	76989	203842	0	65535	282.422
Alitta yarae	2018-06-14	T	3	muscle	body	3	16	721.764	99.491	71808.9	190127	0	65535	263.42
Alitta yarae	2018-06-14	T	3	muscle	body	3	17	721.764	92.607	66840.4	176972	0	65535	245.194
Alitta yarae	2018-06-14	T	3	muscle	body	3	18	721.764	82.486	59535.2	157630	0	65535	218.395
Alitta yarae	2018-06-14	T	3	muscle	body	3	19	721.764	73.22	52847.4	139923	0	65535	193.863
Alitta yarae	2018-06-14	T	3	muscle	body	3	20	721.764	66.474	47978.3	127031	0	65535	176.001
Alitta yarae	2018-06-14	T	3	muscle	body	3	21	721.764	63.503	45834.5	121355	0	65535	168.137
Alitta yarae	2018-06-14	T	3	muscle	body	3	22	721.764	60.916	43967.2	116411	0	65535	161.287
Alitta yarae	2018-06-14	T	3	integument	body	4	1	1379.32	118.838	163915	433995	0	65535	314.644
Alitta yarae	2018-06-14	T	3	integument	body	4	2	1379.32	145.101	200141	529909	0	65535	384.181
Alitta yarae	2018-06-14	T	3	integument	body	4	3	1379.32	152.57	210444	557187	0	65535	403.957
Alitta yarae	2018-06-14	T	3	integument	body	4	4	1379.32	153.632	211908	561064	0	65535	406.768
Alitta yarae	2018-06-14	T	3	integument	body	4	5	1379.32	151.685	209222	553953	0	65535	401.613
Alitta yarae	2018-06-14	T	3	integument	body	4	6	1379.32	146.981	202733	536773	0	65535	389.157
Alitta yarae	2018-06-14	T	3	integument	body	4	7	1379.32	141.73	195491	517598	0	65535	375.255
Alitta yarae	2018-06-14	T	3	integument	body	4	8	1379.32	133.798	184550	488630	0	65535	354.254
Alitta yarae	2018-06-14	T	3	integument	body	4	9	1379.32	126.013	173812	460198	0	65535	333.641
Alitta yarae	2018-06-14	T	3	integument	body	4	10	1379.32	117.15	161588	427833	0	65535	310.176
Alitta yarae	2018-06-14	T	3	integument	body	4	11	1379.32	111.376	153624	406746	0	65535	294.888
Alitta yarae	2018-06-14	T	3	integument	body	4	12	1379.32	103.493	142750	377957	0	65535	274.017
Alitta yarae	2018-06-14	T	3	integument	body	4	13	1379.32	97.003	133798	354255	0	65535	256.833
Alitta yarae	2018-06-14	T	3	integument	body	4	14	1379.32	89.556	123526	327057	0	65535	237.114
Alitta yarae	2018-06-14	T	3	integument	body	4	15	1379.32	81.354	112213	297104	0	65535	215.399
Alitta yarae	2018-06-14	T	3	integument	body	4	16	1379.32	73.286	101086	267642	0	65535	194.039
Alitta yarae	2018-06-14	T	3	integument	body	4	17	1379.32	66.876	92243.1	244230	0	65535	177.065
Alitta yarae	2018-06-14	T	3	integument	body	4	18	1379.32	63	86897.6	230077	0	65535	166.804
Alitta yarae	2018-06-14	T	3	integument	body	4	19	1379.32	60.443	83370	220737	0	65535	160.033
Alitta yarae	2018-06-14	T	3	muscle	body	4	1	1471.86	80.132	117943	312276	0	65535	212.165
Alitta yarae	2018-06-14	T	3	muscle	body	4	2	1471.86	92.883	136710	361965	0	65535	245.924
Alitta yarae	2018-06-14	T	3	muscle	body	4	3	1471.86	102.411	150734	399095	0	65535	271.151
Alitta yarae	2018-06-14	T	3	muscle	body	4	4	1471.86	108.738	160047	423752	0	65535	287.903
Alitta yarae	2018-06-14	T	3	muscle	body	4	5	1471.86	111.975	164811	436367	0	65535	296.474
Alitta yarae	2018-06-14	T	3	muscle	body	4	6	1471.86	113.361	166851	441768	0	65535	300.144
Alitta yarae	2018-06-14	T	3	muscle	body	4	7	1471.86	114.064	167886	444508	0	65535	302.005
Alitta yarae	2018-06-14	T	3	muscle	body	4	8	1471.86	111.924	164736	436167	0	65535	296.338
Alitta yarae	2018-06-14	T	3	muscle	body	4	9	1471.86	107.558	158309	419152	0	65535	284.778
Alitta yarae	2018-06-14	T	3	muscle	body	4	10	1471.86	102.829	151349	400723	0	65535	272.257
Alitta yarae	2018-06-14	T	3	muscle	body	4	11	1471.86	97.095	142910	378380	0	65535	257.077
Alitta yarae	2018-06-14	T	3	muscle	body	4	12	1471.86	90.294	132900	351876	0	65535	239.07
Alitta yarae	2018-06-14	T	3	muscle	body	4	13	1471.86	85.077	125221	331546	0	65535	225.257
Alitta yarae	2018-06-14	T	3	muscle	body	4	14	1471.86	78.444	115459	305698	0	65535	207.696
Alitta yarae	2018-06-14	T	3	muscle	body	4	15	1471.86	70.247	103394	273754	0	65535	185.993
Alitta yarae	2018-06-14	T	3	muscle	body	4	16	1471.86	63.632	93656.8	247973	0	65535	168.477
Alitta yarae	2018-06-14	T	3	muscle	body	4	17	1471.86	59.362	87371.6	231332	0	65535	157.17
Alitta yarae	2018-06-14	T	3	muscle	body	4	18	1471.86	56.41	83027.1	219829	0	65535	149.355
Alitta yarae	2018-06-14	T	3	muscle	body	4	19	1471.86	54.822	80689.6	213640	0	65535	145.15
Alitta yarae	2018-06-14	T	3	integument	body	5	1	1458.26	52.084	75952.6	201098	0	65535	137.903
Alitta yarae	2018-06-14	T	3	integument	body	5	2	1458.26	52.354	76345.4	202138	0	65535	138.616
Alitta yarae	2018-06-14	T	3	integument	body	5	3	1458.26	52.95	77214.4	204439	0	65535	140.194
Alitta yarae	2018-06-14	T	3	integument	body	5	4	1458.26	52.462	76502.5	202554	0	65535	138.901
Alitta yarae	2018-06-14	T	3	integument	body	5	5	1458.26	52.997	77283.9	204623	0	65535	140.32
Alitta yarae	2018-06-14	T	3	integument	body	5	6	1458.26	53.099	77431.6	205014	0	65535	140.588
Alitta yarae	2018-06-14	T	3	integument	body	5	7	1458.26	53.365	77819.5	206041	0	65535	141.292
Alitta yarae	2018-06-14	T	3	integument	body	5	8	1458.26	53.746	78375.5	207513	0	65535	142.302
Alitta yarae	2018-06-14	T	3	integument	body	5	9	1458.26	53.653	78239.5	207153	0	65535	142.055
Alitta yarae	2018-06-14	T	3	integument	body	5	10	1458.26	53.806	78463.5	207746	0	65535	142.462
Alitta yarae	2018-06-14	T	3	integument	body	5	11	1458.26	54.25	79110.4	209459	0	65535	143.636
Alitta yarae	2018-06-14	T	3	integument	body	5	12	1458.26	55.318	80667.3	213581	0	65535	146.463
Alitta yarae	2018-06-14	T	3	integument	body	5	13	1458.26	55.591	81066.5	214638	0	65535	147.188
Alitta yarae	2018-06-14	T	3	integument	body	5	14	1458.26	56.829	82871.5	219417	0	65535	150.465
Alitta yarae	2018-06-14	T	3	integument	body	5	15	1458.26	57.433	83752.6	221750	0	65535	152.065
Alitta yarae	2018-06-14	T	3	integument	body	5	16	1458.26	58.526	85346.1	225969	0	65535	154.958
Alitta yarae	2018-06-14	T	3	integument	body	5	17	1458.26	59.926	87387.1	231373	0	65535	158.664
Alitta yarae	2018-06-14	T	3	integument	body	5	18	1458.26	62.414	91016.3	240982	0	65535	165.253
Alitta yarae	2018-06-14	T	3	integument	body	5	19	1458.26	65.762	95898.4	253908	0	65535	174.117
Alitta yarae	2018-06-14	T	3	integument	body	5	20	1458.26	72.829	106203	281191	0	65535	192.827
Alitta yarae	2018-06-14	T	3	integument	body	5	21	1458.26	84.522	123256	326341	0	65535	223.788
Alitta yarae	2018-06-14	T	3	integument	body	5	22	1458.26	98.427	143532	380027	0	65535	260.603
Alitta yarae	2018-06-14	T	3	integument	body	5	23	1458.26	114.584	167094	442410	0	65535	303.382
Alitta yarae	2018-06-14	T	3	integument	body	5	24	1458.26	129.052	188191	498269	0	65535	341.688
Alitta yarae	2018-06-14	T	3	integument	body	5	25	1458.26	146.125	213087	564187	0	65535	386.891
Alitta yarae	2018-06-14	T	3	integument	body	5	26	1458.26	159.655	232818	616427	0	65535	422.714
Alitta yarae	2018-06-14	T	3	integument	body	5	27	1458.26	164.664	240123	635768	0	65535	435.977
Alitta yarae	2018-06-14	T	3	integument	body	5	28	1458.26	160.648	234266	620262	0	65535	425.344
Alitta yarae	2018-06-14	T	3	integument	body	5	29	1458.26	152.885	222946	590290	0	65535	404.791
Alitta yarae	2018-06-14	T	3	integument	body	5	30	1458.26	142.415	207679	549866	0	65535	377.07
Alitta yarae	2018-06-14	T	3	integument	body	5	31	1458.26	132.889	193786	513084	0	65535	351.847
Alitta yarae	2018-06-14	T	3	integument	body	5	32	1458.26	125.475	182975	484460	0	65535	332.218
Alitta yarae	2018-06-14	T	3	integument	body	5	33	1458.26	115.338	168192	445319	0	65535	305.377
Alitta yarae	2018-06-14	T	3	integument	body	5	34	1458.26	105.185	153387	406119	0	65535	278.496
Alitta yarae	2018-06-14	T	3	integument	body	5	35	1458.26	95.756	139637	369714	0	65535	253.531
Alitta yarae	2018-06-14	T	3	integument	body	5	36	1458.26	86.5	126139	333976	0	65535	229.024
Alitta yarae	2018-06-14	T	3	integument	body	5	37	1458.26	79.315	115662	306236	0	65535	210.001
Alitta yarae	2018-06-14	T	3	integument	body	5	38	1458.26	74.295	108341	286852	0	65535	196.709
Alitta yarae	2018-06-14	T	3	integument	body	5	39	1458.26	70.305	102523	271448	0	65535	186.145
Alitta yarae	2018-06-14	T	3	integument	body	5	40	1458.26	68.018	99187.3	262616	0	65535	180.089
Alitta yarae	2018-06-14	T	3	muscle	body	5	1	1730.19	95.216	164742	436185	0	65535	252.102
Alitta yarae	2018-06-14	T	3	muscle	body	5	2	1730.19	108.622	187938	497599	0	65535	287.597
Alitta yarae	2018-06-14	T	3	muscle	body	5	3	1730.19	117.959	204092	540371	0	65535	312.318
Alitta yarae	2018-06-14	T	3	muscle	body	5	4	1730.19	123.801	214200	567132	0	65535	327.785
Alitta yarae	2018-06-14	T	3	muscle	body	5	5	1730.19	123.896	214364	567566	0	65535	328.036
Alitta yarae	2018-06-14	T	3	muscle	body	5	6	1730.19	123.319	213366	564925	0	65535	326.509
Alitta yarae	2018-06-14	T	3	muscle	body	5	7	1730.19	121.159	209628	555028	0	65535	320.789
Alitta yarae	2018-06-14	T	3	muscle	body	5	8	1730.19	118.649	205286	543530	0	65535	314.144
Alitta yarae	2018-06-14	T	3	muscle	body	5	9	1730.19	114.22	197623	523243	0	65535	302.419
Alitta yarae	2018-06-14	T	3	muscle	body	5	10	1730.19	108.666	188014	497801	0	65535	287.714
Alitta yarae	2018-06-14	T	3	muscle	body	5	11	1730.19	101.874	176261	466683	0	65535	269.729
Alitta yarae	2018-06-14	T	3	muscle	body	5	12	1730.19	95.62	165442	438037	0	65535	253.172
Alitta yarae	2018-06-14	T	3	muscle	body	5	13	1730.19	86.64	149905	396899	0	65535	229.396
Alitta yarae	2018-06-14	T	3	muscle	body	5	14	1730.19	79.551	137639	364424	0	65535	210.626
Alitta yarae	2018-06-14	T	3	muscle	body	5	15	1730.19	73.647	127423	337376	0	65535	194.993
Alitta yarae	2018-06-14	T	3	muscle	body	5	16	1730.19	68.836	119099	315337	0	65535	182.255
Alitta yarae	2018-06-14	T	3	muscle	body	5	17	1730.19	64.294	111240	294529	0	65535	170.229
Alitta yarae	2018-06-14	T	3	muscle	body	5	18	1730.19	61.355	106156	281067	0	65535	162.448
Alitta yarae	2018-06-14	T	3	muscle	body	5	19	1730.19	58.757	101661	269165	0	65535	155.569
Alitta yarae	2018-06-14	T	3	muscle	body	5	20	1730.19	57.095	98786.2	261554	0	65535	151.17
Alitta yarae	2018-06-14	T	3	muscle	body	5	21	1730.19	55.819	96577.8	255707	0	65535	147.791
Alitta yarae	2018-06-14	T	3	muscle	body	5	22	1730.19	55.075	95290.6	252299	0	65535	145.821
Alitta yarae	2018-06-14	T	3	muscle	body	5	23	1730.19	54.485	94270.1	249597	0	65535	144.259
Alitta yarae	2018-06-14	T	3	muscle	body	5	24	1730.19	53.872	93209.6	246789	0	65535	142.637
Alitta yarae	2018-06-14	T	3	muscle	body	5	25	1730.19	53.406	92402.1	244651	0	65535	141.401
Alitta yarae	2018-06-14	T	3	muscle	body	5	26	1730.19	53.409	92408.1	244667	0	65535	141.41
Alitta yarae	2018-06-14	T	3	muscle	body	5	27	1730.19	52.895	91519.4	242314	0	65535	140.05
Alitta yarae	2018-06-14	T	3	muscle	body	5	28	1730.19	52.341	90559.7	239773	0	65535	138.581
Alitta yarae	2018-06-14	T	3	muscle	body	5	29	1730.19	52.322	90527.2	239687	0	65535	138.532
Alitta yarae	2018-06-14	T	3	muscle	body	5	30	1730.19	52.129	90194.1	238805	0	65535	138.022
Alitta yarae	2018-06-14	T	3	muscle	body	5	31	1730.19	52.057	90069.5	238475	0	65535	137.831
Alitta yarae	2018-06-14	T	3	muscle	body	5	32	1730.19	51.891	89780.9	237711	0	65535	137.39
Alitta yarae	2018-06-14	T	3	muscle	body	5	33	1730.19	51.738	89517.3	237013	0	65535	136.986
Alitta yarae	2018-06-14	T	3	muscle	body	5	34	1730.19	51.71	89468.2	236883	0	65535	136.911
Alitta yarae	2018-06-14	T	3	muscle	body	5	35	1730.19	51.448	89014.6	235682	0	65535	136.217
Alitta yarae	2018-06-14	T	3	muscle	body	5	36	1730.19	51.433	88989.7	235616	0	65535	136.179
Alitta yarae	2018-06-14	T	3	muscle	body	5	37	1730.19	51.162	88520.6	234374	0	65535	135.461
Alitta yarae	2018-06-14	T	3	muscle	body	5	38	1730.19	51.621	89314.5	236476	0	65535	136.676
Alitta yarae	2018-06-14	T	3	muscle	body	5	39	1730.19	51.34	88827.6	235187	0	65535	135.931
Alitta yarae	2018-06-14	T	3	muscle	body	5	40	1730.19	51.291	88742.6	234962	0	65535	135.801
Alitta yarae	2018-09-21	C	C2	integument	body	1	1	722.897	30.257	21872.4	57911	0	65535	80.1096
Alitta yarae	2018-09-21	C	C2	integument	body	1	2	722.897	34.217	24735.6	65492	0	65535	90.5966
Alitta yarae	2018-09-21	C	C2	integument	body	1	3	722.897	41.492	29994.2	79415	0	65535	109.857
Alitta yarae	2018-09-21	C	C2	integument	body	1	4	722.897	51.687	37364.1	98928	0	65535	136.849
Alitta yarae	2018-09-21	C	C2	integument	body	1	5	722.897	62.843	45428.9	120281	0	65535	166.387
Alitta yarae	2018-09-21	C	C2	integument	body	1	6	722.897	77.189	55799.4	147739	0	65535	204.371
Alitta yarae	2018-09-21	C	C2	integument	body	1	7	722.897	89.785	64905.2	171848	0	65535	237.721
Alitta yarae	2018-09-21	C	C2	integument	body	1	8	722.897	99.579	71985.3	190594	0	65535	263.653
Alitta yarae	2018-09-21	C	C2	integument	body	1	9	722.897	101.38	73287.2	194041	0	65535	268.421
Alitta yarae	2018-09-21	C	C2	integument	body	1	10	722.897	98.08	70902.1	187726	0	65535	259.686
Alitta yarae	2018-09-21	C	C2	integument	body	1	11	722.897	91.529	66166.3	175187	0	65535	242.34
Alitta yarae	2018-09-21	C	C2	integument	body	1	12	722.897	81.138	58654.8	155299	0	65535	214.829
Alitta yarae	2018-09-21	C	C2	integument	body	1	13	722.897	67.777	48995.8	129725	0	65535	179.452
Alitta yarae	2018-09-21	C	C2	integument	body	1	14	722.897	53.224	38475.2	101870	0	65535	140.919
Alitta yarae	2018-09-21	C	C2	integument	body	1	15	722.897	41.711	30152.5	79834	0	65535	110.436
Alitta yarae	2018-09-21	C	C2	integument	body	1	16	722.897	34.36	24838.7	65765	0	65535	90.9742
Alitta yarae	2018-09-21	C	C2	integument	body	1	17	722.897	29.929	21635.6	57284	0	65535	79.2423
Alitta yarae	2018-09-21	C	C2	muscle	body	1	1	2328.08	33.288	77496.2	205185	0	65535	88.135
Alitta yarae	2018-09-21	C	C2	muscle	body	1	2	2328.08	38.903	90569.5	239799	0	65535	103.003
Alitta yarae	2018-09-21	C	C2	muscle	body	1	3	2328.08	46.691	108701	287805	0	65535	123.623
Alitta yarae	2018-09-21	C	C2	muscle	body	1	4	2328.08	59.579	138706	367248	0	65535	157.747
Alitta yarae	2018-09-21	C	C2	muscle	body	1	5	2328.08	75.566	175924	465790	0	65535	200.075
Alitta yarae	2018-09-21	C	C2	muscle	body	1	6	2328.08	94.575	220177	582958	0	65535	250.403
Alitta yarae	2018-09-21	C	C2	muscle	body	1	7	2328.08	115.78	269544	713665	0	65535	306.547
Alitta yarae	2018-09-21	C	C2	muscle	body	1	8	2328.08	133.541	310894	823147	0	65535	353.574
Alitta yarae	2018-09-21	C	C2	muscle	body	1	9	2328.08	139.121	323885	857544	0	65535	368.349
Alitta yarae	2018-09-21	C	C2	muscle	body	1	10	2328.08	135.352	315111	834312	0	65535	358.37
Alitta yarae	2018-09-21	C	C2	muscle	body	1	11	2328.08	130.058	302784	801675	0	65535	344.351
Alitta yarae	2018-09-21	C	C2	muscle	body	1	12	2328.08	123.256	286950	759751	0	65535	326.343
Alitta yarae	2018-09-21	C	C2	muscle	body	1	13	2328.08	111.793	260263	689093	0	65535	295.992
Alitta yarae	2018-09-21	C	C2	muscle	body	1	14	2328.08	96.669	225054	595870	0	65535	255.949
Alitta yarae	2018-09-21	C	C2	muscle	body	1	15	2328.08	80.437	187264	495814	0	65535	212.971
Alitta yarae	2018-09-21	C	C2	muscle	body	1	16	2328.08	65.813	153217	405670	0	65535	174.251
Alitta yarae	2018-09-21	C	C2	muscle	body	1	17	2328.08	53.742	125115	331265	0	65535	142.291
Alitta yarae	2018-09-21	T	4	epithelium	body	1	1	3130.67	76.435	239291	633566	0	65535	202.374
Alitta yarae	2018-09-21	T	4	epithelium	body	1	2	3130.67	102.586	321161	850332	0	65535	271.614
Alitta yarae	2018-09-21	T	4	epithelium	body	1	3	3130.67	157.341	492582	1304198	0	65535	416.588
Alitta yarae	2018-09-21	T	4	epithelium	body	1	4	3130.67	234.744	734906	1945796	0	65535	621.528
Alitta yarae	2018-09-21	T	4	epithelium	body	1	5	3130.67	297.981	932878	2469961	0	65535	788.957
Alitta yarae	2018-09-21	T	4	epithelium	body	1	6	3130.67	314.574	984827	2607505	0	65535	832.891
Alitta yarae	2018-09-21	T	4	epithelium	body	1	7	3130.67	300.98	942268	2494823	0	65535	796.898
Alitta yarae	2018-09-21	T	4	epithelium	body	1	8	3130.67	283.209	886632	2347516	0	65535	749.845
Alitta yarae	2018-09-21	T	4	epithelium	body	1	9	3130.67	268.117	839385	2222421	0	65535	709.887
Alitta yarae	2018-09-21	T	4	epithelium	body	1	10	3130.67	254.104	795515	2106267	0	65535	672.785
Alitta yarae	2018-09-21	T	4	epithelium	body	1	11	3130.67	235.951	738685	1955800	0	65535	624.723
Alitta yarae	2018-09-21	T	4	epithelium	body	1	12	3130.67	218.435	683847	1810606	0	65535	578.345
Alitta yarae	2018-09-21	T	4	epithelium	body	1	13	3130.67	199.628	624968	1654715	0	65535	528.55
Alitta yarae	2018-09-21	T	4	epithelium	body	1	14	3130.67	182.051	569942	1509023	0	65535	482.013
Alitta yarae	2018-09-21	T	4	epithelium	body	1	15	3130.67	164.156	513919	1360693	0	65535	434.634
Alitta yarae	2018-09-21	T	4	epithelium	body	1	16	3130.67	150.463	471050	1247190	0	65535	398.378
Alitta yarae	2018-09-21	T	4	epithelium	body	1	17	3130.67	138.617	433965	1148999	0	65535	367.014
Alitta yarae	2018-09-21	T	4	epithelium	body	1	18	3130.67	129.626	405814	1074466	0	65535	343.207
Alitta yarae	2018-09-21	T	4	epithelium	body	1	19	3130.67	119.865	375257	993561	0	65535	317.364
Alitta yarae	2018-09-21	T	4	epithelium	body	1	20	3130.67	111.019	347564	920237	0	65535	293.943
Alitta yarae	2018-09-21	T	4	epithelium	body	1	21	3130.67	101.334	317243	839958	0	65535	268.3
Alitta yarae	2018-09-21	T	4	epithelium	body	1	22	3130.67	93.018	291208	771026	0	65535	246.282
Alitta yarae	2018-09-21	T	4	epithelium	body	1	23	3130.67	85.842	268743	711546	0	65535	227.283
Alitta yarae	2018-09-21	T	4	epithelium	body	1	24	3130.67	79.411	248608	658235	0	65535	210.254
Alitta yarae	2018-09-21	T	4	epithelium	body	1	25	3130.67	75.404	236065	625025	0	65535	199.646
Alitta yarae	2018-09-21	T	4	epithelium	body	1	26	3130.67	71.273	223131	590778	0	65535	188.707
Alitta yarae	2018-09-21	T	4	epithelium	body	1	27	3130.67	66.874	209362	554322	0	65535	177.062
Alitta yarae	2018-09-21	T	4	epithelium	body	1	28	3130.67	62.404	195366	517266	0	65535	165.225
Alitta yarae	2018-09-21	T	4	epithelium	body	1	29	3130.67	58.385	182785	483957	0	65535	154.586
Alitta yarae	2018-09-21	T	4	epithelium	body	1	30	3130.67	54.054	169224	448052	0	65535	143.117
Alitta yarae	2018-09-21	T	4	epithelium	body	1	31	3130.67	49.375	154577	409271	0	65535	130.73
Alitta yarae	2018-09-21	T	4	epithelium	body	1	32	3130.67	45.878	143630	380285	0	65535	121.471
Alitta yarae	2018-09-21	T	4	epithelium	body	1	33	3130.67	43.14	135058	357590	0	65535	114.222
Alitta yarae	2018-09-21	T	4	muscle	body	1	1	3578.61	29.955	107197	283823	0	65535	79.311
Alitta yarae	2018-09-21	T	4	muscle	body	1	2	3578.61	32.452	116132	307480	0	65535	85.9217
Alitta yarae	2018-09-21	T	4	muscle	body	1	3	3578.61	36.161	129404	342621	0	65535	95.7414
Alitta yarae	2018-09-21	T	4	muscle	body	1	4	3578.61	42.227	151113	400099	0	65535	111.803
Alitta yarae	2018-09-21	T	4	muscle	body	1	5	3578.61	54.153	193794	513103	0	65535	143.381
Alitta yarae	2018-09-21	T	4	muscle	body	1	6	3578.61	70.264	251448	665753	0	65535	186.037
Alitta yarae	2018-09-21	T	4	muscle	body	1	7	3578.61	89.091	318822	844138	0	65535	235.885
Alitta yarae	2018-09-21	T	4	muscle	body	1	8	3578.61	108.618	388700	1029152	0	65535	287.585
Alitta yarae	2018-09-21	T	4	muscle	body	1	9	3578.61	127.311	455597	1206274	0	65535	337.079
Alitta yarae	2018-09-21	T	4	muscle	body	1	10	3578.61	145.377	520249	1377451	0	65535	384.913
Alitta yarae	2018-09-21	T	4	muscle	body	1	11	3578.61	167.88	600776	1590663	0	65535	444.492
Alitta yarae	2018-09-21	T	4	muscle	body	1	12	3578.61	193.457	692306	1833003	0	65535	512.211
Alitta yarae	2018-09-21	T	4	muscle	body	1	13	3578.61	220.892	790485	2092949	0	65535	584.85
Alitta yarae	2018-09-21	T	4	muscle	body	1	14	3578.61	239.99	858829	2273902	0	65535	635.415
Alitta yarae	2018-09-21	T	4	muscle	body	1	15	3578.61	247.117	884336	2341438	0	65535	654.288
Alitta yarae	2018-09-21	T	4	muscle	body	1	16	3578.61	245.196	877459	2323230	0	65535	649.2
Alitta yarae	2018-09-21	T	4	muscle	body	1	17	3578.61	243.83	872571	2310288	0	65535	645.583
Alitta yarae	2018-09-21	T	4	muscle	body	1	18	3578.61	239.615	857489	2270356	0	65535	634.425
Alitta yarae	2018-09-21	T	4	muscle	body	1	19	3578.61	234.173	838012	2218786	0	65535	620.014
Alitta yarae	2018-09-21	T	4	muscle	body	1	20	3578.61	226.25	809661	2143721	0	65535	599.038
Alitta yarae	2018-09-21	T	4	muscle	body	1	21	3578.61	218.548	782096	2070740	0	65535	578.644
Alitta yarae	2018-09-21	T	4	muscle	body	1	22	3578.61	198.123	709004	1877216	0	65535	524.566
Alitta yarae	2018-09-21	T	4	muscle	body	1	23	3578.61	168.869	604314	1600030	0	65535	447.11
Alitta yarae	2018-09-21	T	4	muscle	body	1	24	3578.61	140.221	501795	1328592	0	65535	371.26
Alitta yarae	2018-09-21	T	4	muscle	body	1	25	3578.61	116.248	416005	1101447	0	65535	307.787
Alitta yarae	2018-09-21	T	4	muscle	body	1	26	3578.61	98.491	352460	933201	0	65535	260.772
Alitta yarae	2018-09-21	T	4	muscle	body	1	27	3578.61	80.866	289389	766208	0	65535	214.108
Alitta yarae	2018-09-21	T	4	muscle	body	1	28	3578.61	67.465	241431	639232	0	65535	178.626
Alitta yarae	2018-09-21	T	4	muscle	body	1	29	3578.61	55.886	199993	529517	0	65535	147.967
Alitta yarae	2018-09-21	T	4	muscle	body	1	30	3578.61	47.734	170820	452277	0	65535	126.384
Alitta yarae	2018-09-21	T	4	muscle	body	1	31	3578.61	41.593	148847	394098	0	65535	110.126
Alitta yarae	2018-09-21	T	4	muscle	body	1	32	3578.61	38.187	136658	361826	0	65535	101.108
Alitta yarae	2018-09-21	T	4	muscle	body	1	33	3578.61	35.86	128330	339777	0	65535	94.9467
Alitta yarae	2018-09-21	T	4	integument	parapodium	2	1	569.178	17.829	10148.1	26869	0	65535	47.2067
Alitta yarae	2018-09-21	T	4	integument	parapodium	2	2	569.178	18.196	10357	27422	0	65535	48.1783
Alitta yarae	2018-09-21	T	4	integument	parapodium	2	3	569.178	18.474	10514.9	27840	0	65535	48.9126
Alitta yarae	2018-09-21	T	4	integument	parapodium	2	4	569.178	19.07	10854.4	28739	0	65535	50.4921
Alitta yarae	2018-09-21	T	4	integument	parapodium	2	5	569.178	19.77	11252.5	29793	0	65535	52.3439
Alitta yarae	2018-09-21	T	4	integument	parapodium	2	6	569.178	19.605	11158.5	29544	0	65535	51.9064
Alitta yarae	2018-09-21	T	4	integument	parapodium	2	7	569.178	20.072	11424.7	30249	0	65535	53.1451
Alitta yarae	2018-09-21	T	4	integument	parapodium	2	8	569.178	20.276	11540.7	30556	0	65535	53.6844
Alitta yarae	2018-09-21	T	4	integument	parapodium	2	9	569.178	19.709	11217.8	29701	0	65535	52.1823
Alitta yarae	2018-09-21	T	4	integument	parapodium	2	10	569.178	20.2	11497.2	30441	0	65535	53.4824
Alitta yarae	2018-09-21	T	4	integument	parapodium	2	11	569.178	20.009	11388.5	30153	0	65535	52.9764
Alitta yarae	2018-09-21	T	4	integument	parapodium	2	12	569.178	20.875	11881.4	31458	0	65535	55.2692
Alitta yarae	2018-09-21	T	4	integument	parapodium	2	13	569.178	20.628	11740.9	31086	0	65535	54.6156
Alitta yarae	2018-09-21	T	4	integument	parapodium	2	14	569.178	21.668	12333.1	32654	0	65535	57.3705
Alitta yarae	2018-09-21	T	4	integument	parapodium	2	15	569.178	22.324	12706.6	33643	0	65535	59.108
Alitta yarae	2018-09-21	T	4	integument	parapodium	2	16	569.178	23.102	13149.3	34815	0	65535	61.1672
Alitta yarae	2018-09-21	T	4	integument	parapodium	2	17	569.178	23.553	13406.1	35495	0	65535	62.3619
Alitta yarae	2018-09-21	T	4	integument	parapodium	2	18	569.178	25.48	14502.5	38398	0	65535	67.4622
Alitta yarae	2018-09-21	T	4	integument	parapodium	2	19	569.178	28.194	16047.6	42489	0	65535	74.6498
Alitta yarae	2018-09-21	T	4	integument	parapodium	2	20	569.178	35.337	20113.1	53253	0	65535	93.5612
Alitta yarae	2018-09-21	T	4	integument	parapodium	2	21	569.178	42.952	24447.5	64729	0	65535	113.724
Alitta yarae	2018-09-21	T	4	integument	parapodium	2	22	569.178	52.473	29866.5	79077	0	65535	138.932
Alitta yarae	2018-09-21	T	4	integument	parapodium	2	23	569.178	62.512	35580.6	94206	0	65535	165.512
Alitta yarae	2018-09-21	T	4	integument	parapodium	2	24	569.178	78.441	44646.7	118210	0	65535	207.685
Alitta yarae	2018-09-21	T	4	integument	parapodium	2	25	569.178	99.434	56595.6	149847	0	65535	263.269
Alitta yarae	2018-09-21	T	4	integument	parapodium	2	26	569.178	127.871	72781.5	192702	0	65535	338.562
Alitta yarae	2018-09-21	T	4	integument	parapodium	2	27	569.178	160.863	91559.8	242421	0	65535	425.914
Alitta yarae	2018-09-21	T	4	integument	parapodium	2	28	569.178	191.991	109277	289330	0	65535	508.33
Alitta yarae	2018-09-21	T	4	integument	parapodium	2	29	569.178	205.762	117115	310083	0	65535	544.791
Alitta yarae	2018-09-21	T	4	integument	parapodium	2	30	569.178	201.683	114794	303937	0	65535	533.993
Alitta yarae	2018-09-21	T	4	integument	parapodium	2	31	569.178	188.974	107560	284784	0	65535	500.343
Alitta yarae	2018-09-21	T	4	integument	parapodium	2	32	569.178	163.327	92962.2	246134	0	65535	432.438
Alitta yarae	2018-09-21	T	4	integument	parapodium	2	33	569.178	134.149	76354.4	202162	0	65535	355.182
Alitta yarae	2018-09-21	T	4	integument	parapodium	2	34	569.178	107.703	61302	162308	0	65535	285.162
Alitta yarae	2018-09-21	T	4	integument	parapodium	2	35	569.178	86.017	48959.1	129628	0	65535	227.746
Alitta yarae	2018-09-21	T	4	integument	parapodium	2	36	569.178	70.67	40223.5	106499	0	65535	187.11
Alitta yarae	2018-09-21	T	4	integument	parapodium	2	37	569.178	56.129	31947.6	84587	0	65535	148.613
Alitta yarae	2018-09-21	T	4	integument	parapodium	2	38	569.178	47.468	27018	71535	0	65535	125.681
Alitta yarae	2018-09-21	T	4	muscle	parapodium	2	1	2737.49	32.308	88441.6	234165	0	65535	85.54
Alitta yarae	2018-09-21	T	4	muscle	parapodium	2	2	2737.49	36.156	98976.1	262057	0	65535	95.7289
Alitta yarae	2018-09-21	T	4	muscle	parapodium	2	3	2737.49	42.933	117527	311175	0	65535	113.672
Alitta yarae	2018-09-21	T	4	muscle	parapodium	2	4	2737.49	55.174	151038	399900	0	65535	146.083
Alitta yarae	2018-09-21	T	4	muscle	parapodium	2	5	2737.49	81.094	221993	587767	0	65535	214.71
Alitta yarae	2018-09-21	T	4	muscle	parapodium	2	6	2737.49	125.111	342489	906801	0	65535	331.252
Alitta yarae	2018-09-21	T	4	muscle	parapodium	2	7	2737.49	183.754	503026	1331852	0	65535	486.523
Alitta yarae	2018-09-21	T	4	muscle	parapodium	2	8	2737.49	255.536	699527	1852122	0	65535	676.576
Alitta yarae	2018-09-21	T	4	muscle	parapodium	2	9	2737.49	281.026	769308	2036879	0	65535	744.068
Alitta yarae	2018-09-21	T	4	muscle	parapodium	2	10	2737.49	264.818	724938	1919403	0	65535	701.154
Alitta yarae	2018-09-21	T	4	muscle	parapodium	2	11	2737.49	236.9	648512	1717052	0	65535	627.235
Alitta yarae	2018-09-21	T	4	muscle	parapodium	2	12	2737.49	209.003	572145	1514857	0	65535	553.374
Alitta yarae	2018-09-21	T	4	muscle	parapodium	2	13	2737.49	188.402	515748	1365535	0	65535	498.827
Alitta yarae	2018-09-21	T	4	muscle	parapodium	2	14	2737.49	172.128	471198	1247582	0	65535	455.739
Alitta yarae	2018-09-21	T	4	muscle	parapodium	2	15	2737.49	160.856	440342	1165885	0	65535	425.895
Alitta yarae	2018-09-21	T	4	muscle	parapodium	2	16	2737.49	149.492	409234	1083520	0	65535	395.808
Alitta yarae	2018-09-21	T	4	muscle	parapodium	2	17	2737.49	139.857	382858	1013686	0	65535	370.297
Alitta yarae	2018-09-21	T	4	muscle	parapodium	2	18	2737.49	136.217	372892	987299	0	65535	360.658
Alitta yarae	2018-09-21	T	4	muscle	parapodium	2	19	2737.49	136.443	373512	988939	0	65535	361.257
Alitta yarae	2018-09-21	T	4	muscle	parapodium	2	20	2737.49	135.01	369590	978556	0	65535	357.464
Alitta yarae	2018-09-21	T	4	muscle	parapodium	2	21	2737.49	133.677	365941	968894	0	65535	353.935
Alitta yarae	2018-09-21	T	4	muscle	parapodium	2	22	2737.49	130.533	357333	946103	0	65535	345.609
Alitta yarae	2018-09-21	T	4	muscle	parapodium	2	23	2737.49	128.191	350923	929130	0	65535	339.409
Alitta yarae	2018-09-21	T	4	muscle	parapodium	2	24	2737.49	121.894	333684	883488	0	65535	322.736
Alitta yarae	2018-09-21	T	4	muscle	parapodium	2	25	2737.49	117.438	321485	851190	0	65535	310.938
Alitta yarae	2018-09-21	T	4	muscle	parapodium	2	26	2737.49	111.859	306212	810751	0	65535	296.166
Alitta yarae	2018-09-21	T	4	muscle	parapodium	2	27	2737.49	106.723	292153	773527	0	65535	282.568
Alitta yarae	2018-09-21	T	4	muscle	parapodium	2	28	2737.49	98.315	269138	712590	0	65535	260.308
Alitta yarae	2018-09-21	T	4	muscle	parapodium	2	29	2737.49	92.042	251966	667124	0	65535	243.699
Alitta yarae	2018-09-21	T	4	muscle	parapodium	2	30	2737.49	82.933	227029	601100	0	65535	219.581
Alitta yarae	2018-09-21	T	4	muscle	parapodium	2	31	2737.49	76.083	208276	551448	0	65535	201.443
Alitta yarae	2018-09-21	T	4	muscle	parapodium	2	32	2737.49	67.184	183915	486949	0	65535	177.881
Alitta yarae	2018-09-21	T	4	muscle	parapodium	2	33	2737.49	59.81	163730	433504	0	65535	158.358
Alitta yarae	2018-09-21	T	4	muscle	parapodium	2	34	2737.49	52.872	144736	383215	0	65535	139.988
Alitta yarae	2018-09-21	T	4	muscle	parapodium	2	35	2737.49	46.138	126303	334411	0	65535	122.16
Alitta yarae	2018-09-21	T	4	muscle	parapodium	2	36	2737.49	40.442	110710	293124	0	65535	107.078
Alitta yarae	2018-09-21	T	4	muscle	parapodium	2	37	2737.49	37.435	102479	271331	0	65535	99.1166
Alitta yarae	2018-09-21	T	4	muscle	parapodium	2	38	2737.49	34.638	94820	251053	0	65535	91.7091
Alitta yarae	2018-09-21	T	5	cirra	head	1.1	1	7780.02	34.403	267659	708675	0	65535	91.0891
Alitta yarae	2018-09-21	T	5	cirra	head	1.1	2	7780.02	37.731	293549	777223	0	65535	99.8998
Alitta yarae	2018-09-21	T	5	cirra	head	1.1	3	7780.02	42.97	334309	885143	0	65535	113.771
Alitta yarae	2018-09-21	T	5	cirra	head	1.1	4	7780.02	49.737	386954	1024531	0	65535	131.687
Alitta yarae	2018-09-21	T	5	cirra	head	1.1	5	7780.02	59.799	465236	1231795	0	65535	158.328
Alitta yarae	2018-09-21	T	5	cirra	head	1.1	6	7780.02	75.571	587947	1556694	0	65535	200.089
Alitta yarae	2018-09-21	T	5	cirra	head	1.1	7	7780.02	97.698	760093	2012483	0	65535	258.673
Alitta yarae	2018-09-21	T	5	cirra	head	1.1	8	7780.02	126.463	983882	2605003	0	65535	334.832
Alitta yarae	2018-09-21	T	5	cirra	head	1.1	9	7780.02	161.16	1.25383e+06	3319735	0	65535	426.7
Alitta yarae	2018-09-21	T	5	cirra	head	1.1	10	7780.02	203.786	1.58546e+06	4197781	0	65535	539.559
Alitta yarae	2018-09-21	T	5	cirra	head	1.1	11	7780.02	256.199	1993233	5277440	0	65535	678.332
Alitta yarae	2018-09-21	T	5	cirra	head	1.1	12	7780.02	302.146	2.3507e+06	6223897	0	65535	799.984
Alitta yarae	2018-09-21	T	5	cirra	head	1.1	13	7780.02	332.654	2.58805e+06	6852333	0	65535	880.76
Alitta yarae	2018-09-21	T	5	cirra	head	1.1	14	7780.02	336.763	2.62003e+06	6936986	0	65535	891.641
Alitta yarae	2018-09-21	T	5	cirra	head	1.1	15	7780.02	320.186	2.49106e+06	6595516	0	65535	847.75
Alitta yarae	2018-09-21	T	5	cirra	head	1.1	16	7780.02	292.845	2.27834e+06	6032319	0	65535	775.36
Alitta yarae	2018-09-21	T	5	cirra	head	1.1	17	7780.02	265.565	2.0661e+06	5470365	0	65535	703.13
Alitta yarae	2018-09-21	T	5	cirra	head	1.1	18	7780.02	238.27	1.85374e+06	4908119	0	65535	630.862
Alitta yarae	2018-09-21	T	5	cirra	head	1.1	19	7780.02	206.917	1609819	4262283	0	65535	547.85
Alitta yarae	2018-09-21	T	5	cirra	head	1.1	20	7780.02	174.992	1.36144e+06	3604660	0	65535	463.323
Alitta yarae	2018-09-21	T	5	cirra	head	1.1	21	7780.02	143.904	1119580	2964288	0	65535	381.013
Alitta yarae	2018-09-21	T	5	cirra	head	1.1	22	7780.02	112.559	875708	2318594	0	65535	298.019
Alitta yarae	2018-09-21	T	5	cirra	head	1.1	23	7780.02	89.907	699477	1851990	0	65535	238.044
Alitta yarae	2018-09-21	T	5	cirra	head	1.1	24	7780.02	73.76	573853	1519377	0	65535	195.292
Alitta yarae	2018-09-21	T	5	cirra	head	1.1	25	7780.02	62.852	488993	1294695	0	65535	166.413
Alitta yarae	2018-09-21	T	5	cirra	head	1.1	26	7780.02	53.917	419477	1110640	0	65535	142.755
Alitta yarae	2018-09-21	T	5	cirra	head	1.1	27	7780.02	47.2	367214	972265	0	65535	124.969
Alitta yarae	2018-09-21	T	5	cirra	head	1.1	28	7780.02	41.716	324550	859304	0	65535	110.45
Alitta yarae	2018-09-21	T	5	cirra	head	1.1	29	7780.02	37.422	291146	770860	0	65535	99.082
Alitta yarae	2018-09-21	T	5	cirra	head	1.1	30	7780.02	33.886	263636	698022	0	65535	89.7198
Alitta yarae	2018-09-21	T	5	cirra	head	1.2	1	7586.65	23.11	175329	464216	0	65535	61.1886
Alitta yarae	2018-09-21	T	5	cirra	head	1.2	2	7586.65	24	182079	482086	0	65535	63.544
Alitta yarae	2018-09-21	T	5	cirra	head	1.2	3	7586.65	25.089	190339	503957	0	65535	66.4269
Alitta yarae	2018-09-21	T	5	cirra	head	1.2	4	7586.65	26.317	199659	528632	0	65535	69.6793
Alitta yarae	2018-09-21	T	5	cirra	head	1.2	5	7586.65	27.789	210824	558195	0	65535	73.576
Alitta yarae	2018-09-21	T	5	cirra	head	1.2	6	7586.65	30.667	232656	615998	0	65535	81.195
Alitta yarae	2018-09-21	T	5	cirra	head	1.2	7	7586.65	34.688	263164	696773	0	65535	91.842
Alitta yarae	2018-09-21	T	5	cirra	head	1.2	8	7586.65	40.365	306232	810805	0	65535	106.873
Alitta yarae	2018-09-21	T	5	cirra	head	1.2	9	7586.65	47.653	361524	957199	0	65535	126.169
Alitta yarae	2018-09-21	T	5	cirra	head	1.2	10	7586.65	58.398	443045	1173041	0	65535	154.619
Alitta yarae	2018-09-21	T	5	cirra	head	1.2	11	7586.65	75.957	576259	1525749	0	65535	201.11
Alitta yarae	2018-09-21	T	5	cirra	head	1.2	12	7586.65	96.353	730997	1935444	0	65535	255.112
Alitta yarae	2018-09-21	T	5	cirra	head	1.2	13	7586.65	122.987	933056	2470432	0	65535	325.629
Alitta yarae	2018-09-21	T	5	cirra	head	1.2	14	7586.65	155.222	1.17761e+06	3117940	0	65535	410.977
Alitta yarae	2018-09-21	T	5	cirra	head	1.2	15	7586.65	181.325	1.37565e+06	3642284	0	65535	480.091
Alitta yarae	2018-09-21	T	5	cirra	head	1.2	16	7586.65	202.202	1.53404e+06	4061636	0	65535	535.366
Alitta yarae	2018-09-21	T	5	cirra	head	1.2	17	7586.65	214.925	1.63056e+06	4317201	0	65535	569.053
Alitta yarae	2018-09-21	T	5	cirra	head	1.2	18	7586.65	222.516	1.68815e+06	4469686	0	65535	589.152
Alitta yarae	2018-09-21	T	5	cirra	head	1.2	19	7586.65	224.862	1.70595e+06	4516804	0	65535	595.362
Alitta yarae	2018-09-21	T	5	cirra	head	1.2	20	7586.65	219.312	1.66384e+06	4405325	0	65535	580.668
Alitta yarae	2018-09-21	T	5	cirra	head	1.2	21	7586.65	210.22	1.59487e+06	4222693	0	65535	556.595
Alitta yarae	2018-09-21	T	5	cirra	head	1.2	22	7586.65	193.482	1467878	3886469	0	65535	512.278
Alitta yarae	2018-09-21	T	5	cirra	head	1.2	23	7586.65	176.88	1.34192e+06	3552985	0	65535	468.321
Alitta yarae	2018-09-21	T	5	cirra	head	1.2	24	7586.65	159.144	1.20737e+06	3196732	0	65535	421.363
Alitta yarae	2018-09-21	T	5	cirra	head	1.2	25	7586.65	142.919	1.08428e+06	2870823	0	65535	378.405
Alitta yarae	2018-09-21	T	5	cirra	head	1.2	26	7586.65	125.768	954156	2526299	0	65535	332.993
Alitta yarae	2018-09-21	T	5	cirra	head	1.2	27	7586.65	107.444	815142	2158233	0	65535	284.478
Alitta yarae	2018-09-21	T	5	cirra	head	1.2	28	7586.65	89.892	681977	1805657	0	65535	238.005
Alitta yarae	2018-09-21	T	5	cirra	head	1.2	29	7586.65	73.237	555626	1471118	0	65535	193.909
Alitta yarae	2018-09-21	T	5	cirra	head	1.2	30	7586.65	58.211	441623	1169275	0	65535	154.123
Alitta yarae	2018-09-21	T	6	muscle	body	1	1	1896.76	24.587	46635.9	123477	0	65535	65.099
Alitta yarae	2018-09-21	T	6	muscle	body	1	2	1896.76	26.123	49549.4	131191	0	65535	69.166
Alitta yarae	2018-09-21	T	6	muscle	body	1	3	1896.76	26.834	50897	134759	0	65535	71.0471
Alitta yarae	2018-09-21	T	6	muscle	body	1	4	1896.76	29.007	55018.8	145672	0	65535	76.8006
Alitta yarae	2018-09-21	T	6	muscle	body	1	5	1896.76	30.499	57849.5	153167	0	65535	80.7521
Alitta yarae	2018-09-21	T	6	muscle	body	1	6	1896.76	33.079	62743.6	166125	0	65535	87.5837
Alitta yarae	2018-09-21	T	6	muscle	body	1	7	1896.76	36.973	70128.6	185678	0	65535	97.8924
Alitta yarae	2018-09-21	T	6	muscle	body	1	8	1896.76	43.724	82933.8	219582	0	65535	115.767
Alitta yarae	2018-09-21	T	6	muscle	body	1	9	1896.76	55.696	105641	279704	0	65535	147.464
Alitta yarae	2018-09-21	T	6	muscle	body	1	10	1896.76	79.397	150597	398733	0	65535	210.218
Alitta yarae	2018-09-21	T	6	muscle	body	1	11	1896.76	108.932	206618	547057	0	65535	288.417
Alitta yarae	2018-09-21	T	6	muscle	body	1	12	1896.76	133.086	252431	668356	0	65535	352.368
Alitta yarae	2018-09-21	T	6	muscle	body	1	13	1896.76	150.713	285866	756882	0	65535	399.04
Alitta yarae	2018-09-21	T	6	muscle	body	1	14	1896.76	162.204	307661	814587	0	65535	429.463
Alitta yarae	2018-09-21	T	6	muscle	body	1	15	1896.76	168.948	320453	848456	0	65535	447.32
Alitta yarae	2018-09-21	T	6	muscle	body	1	16	1896.76	170.235	322894	854919	0	65535	450.727
Alitta yarae	2018-09-21	T	6	muscle	body	1	17	1896.76	163.591	310293	821555	0	65535	433.137
Alitta yarae	2018-09-21	T	6	muscle	body	1	18	1896.76	150.191	284875	754257	0	65535	397.656
Alitta yarae	2018-09-21	T	6	muscle	body	1	19	1896.76	138.696	263072	696529	0	65535	367.221
Alitta yarae	2018-09-21	T	6	muscle	body	1	20	1896.76	126.218	239404	633865	0	65535	334.184
Alitta yarae	2018-09-21	T	6	muscle	body	1	21	1896.76	117.094	222099	588047	0	65535	310.028
Alitta yarae	2018-09-21	T	6	muscle	body	1	22	1896.76	108.845	206453	546622	0	65535	288.188
Alitta yarae	2018-09-21	T	6	muscle	body	1	23	1896.76	97.096	184167	487615	0	65535	257.078
Alitta yarae	2018-09-21	T	6	muscle	body	1	24	1896.76	89.336	169448	448644	0	65535	236.532
Alitta yarae	2018-09-21	T	6	muscle	body	1	25	1896.76	81.445	154482	409019	0	65535	215.641
Alitta yarae	2018-09-21	T	6	muscle	body	1	26	1896.76	73.972	140307	371488	0	65535	195.854
Alitta yarae	2018-09-21	T	6	muscle	body	1	27	1896.76	68.372	129686	343366	0	65535	181.028
Alitta yarae	2018-09-21	T	6	muscle	body	1	28	1896.76	63.564	120566	319220	0	65535	168.298
Alitta yarae	2018-09-21	T	6	muscle	body	1	29	1896.76	59.411	112689	298363	0	65535	157.302
Alitta yarae	2018-09-21	T	6	muscle	body	1	30	1896.76	55.987	106194	281168	0	65535	148.236
Alitta yarae	2018-09-21	T	6	muscle	body	1	31	1896.76	52.773	100097	265025	0	65535	139.725
Alitta yarae	2018-09-21	T	6	muscle	body	1	32	1896.76	48.439	91877.9	243263	0	65535	128.252
Alitta yarae	2018-09-21	T	6	muscle	body	1	33	1896.76	44.362	84144.3	222787	0	65535	117.457
Alitta yarae	2018-09-21	T	6	muscle	body	1	34	1896.76	40.46	76741.9	203188	0	65535	107.124
Alitta yarae	2018-09-21	T	6	muscle	body	1	35	1896.76	36.571	69366.4	183660	0	65535	96.8285
Alitta yarae	2018-09-21	T	6	muscle	body	1	36	1896.76	34.074	64630.6	171121	0	65535	90.2177
Alitta yarae	2018-09-21	T	6	muscle	body	1	37	1896.76	32.14	60961.7	161407	0	65535	85.0963
Alitta yarae	2018-09-21	T	6	integument	body	2	1	357.672	22.935	8203.03	21719	0	65535	60.7232
Alitta yarae	2018-09-21	T	6	integument	body	2	2	357.672	24.273	8681.94	22987	0	65535	64.2684
Alitta yarae	2018-09-21	T	6	integument	body	2	3	357.672	24.434	8739.35	23139	0	65535	64.6934
Alitta yarae	2018-09-21	T	6	integument	body	2	4	357.672	25.527	9130.26	24174	0	65535	67.5871
Alitta yarae	2018-09-21	T	6	integument	body	2	5	357.672	25.379	9077.39	24034	0	65535	67.1956
Alitta yarae	2018-09-21	T	6	integument	body	2	6	357.672	27.214	9733.81	25772	0	65535	72.0548
Alitta yarae	2018-09-21	T	6	integument	body	2	7	357.672	29.453	10534.5	27892	0	65535	77.9821
Alitta yarae	2018-09-21	T	6	integument	body	2	8	357.672	31.423	11239.3	29758	0	65535	83.1991
Alitta yarae	2018-09-21	T	6	integument	body	2	9	357.672	34.665	12398.8	32828	0	65535	91.7824
Alitta yarae	2018-09-21	T	6	integument	body	2	10	357.672	40.551	14504	38402	0	65535	107.367
Alitta yarae	2018-09-21	T	6	integument	body	2	11	357.672	43.908	15704.7	41581	0	65535	116.255
Alitta yarae	2018-09-21	T	6	integument	body	2	12	357.672	54.631	19540.1	51736	0	65535	144.646
Alitta yarae	2018-09-21	T	6	integument	body	2	13	357.672	74.146	26519.8	70216	0	65535	196.314
Alitta yarae	2018-09-21	T	6	integument	body	2	14	357.672	120.116	42962.2	113750	0	65535	318.029
Alitta yarae	2018-09-21	T	6	integument	body	2	15	357.672	189.505	67780.5	179461	0	65535	501.747
Alitta yarae	2018-09-21	T	6	integument	body	2	16	357.672	261.555	93551	247693	0	65535	692.514
Alitta yarae	2018-09-21	T	6	integument	body	2	17	357.672	298.055	106606	282258	0	65535	789.153
Alitta yarae	2018-09-21	T	6	integument	body	2	18	357.672	302.173	108079	286158	0	65535	800.057
Alitta yarae	2018-09-21	T	6	integument	body	2	19	357.672	278.985	99785.2	264199	0	65535	738.663
Alitta yarae	2018-09-21	T	6	integument	body	2	20	357.672	243.244	87001.5	230352	0	65535	644.031
Alitta yarae	2018-09-21	T	6	integument	body	2	21	357.672	214.758	76813	203376	0	65535	568.61
Alitta yarae	2018-09-21	T	6	integument	body	2	22	357.672	180.681	64624.5	171105	0	65535	478.385
Alitta yarae	2018-09-21	T	6	integument	body	2	23	357.672	155.523	55626.1	147280	0	65535	411.774
Alitta yarae	2018-09-21	T	6	integument	body	2	24	357.672	135.702	48536.9	128510	0	65535	359.296
Alitta yarae	2018-09-21	T	6	integument	body	2	25	357.672	116.341	41611.9	110175	0	65535	308.034
Alitta yarae	2018-09-21	T	6	integument	body	2	26	357.672	97.034	34706.3	91891	0	65535	256.914
Alitta yarae	2018-09-21	T	6	integument	body	2	27	357.672	83.787	29968.1	79346	0	65535	221.84
Alitta yarae	2018-09-21	T	6	integument	body	2	28	357.672	68.021	24329.2	64416	0	65535	180.098
Alitta yarae	2018-09-21	T	6	integument	body	2	29	357.672	56.301	20137.3	53317	0	65535	149.067
Alitta yarae	2018-09-21	T	6	muscle	body	2	1	5268.01	20.526	108129	286291	0	65535	54.3452
Alitta yarae	2018-09-21	T	6	muscle	body	2	2	5268.01	21.159	111468	295132	0	65535	56.0234
Alitta yarae	2018-09-21	T	6	muscle	body	2	3	5268.01	20.817	109662	290349	0	65535	55.1155
Alitta yarae	2018-09-21	T	6	muscle	body	2	4	5268.01	21.265	112022	296598	0	65535	56.3017
Alitta yarae	2018-09-21	T	6	muscle	body	2	5	5268.01	21.356	112503	297873	0	65535	56.5437
Alitta yarae	2018-09-21	T	6	muscle	body	2	6	5268.01	21.459	113046	299310	0	65535	56.8165
Alitta yarae	2018-09-21	T	6	muscle	body	2	7	5268.01	21.767	114667	303602	0	65535	57.6312
Alitta yarae	2018-09-21	T	6	muscle	body	2	8	5268.01	22.305	117504	311114	0	65535	59.0572
Alitta yarae	2018-09-21	T	6	muscle	body	2	9	5268.01	23.126	121827	322558	0	65535	61.2296
Alitta yarae	2018-09-21	T	6	muscle	body	2	10	5268.01	23.574	124188	328809	0	65535	62.4162
Alitta yarae	2018-09-21	T	6	muscle	body	2	11	5268.01	24.413	128606	340508	0	65535	64.6369
Alitta yarae	2018-09-21	T	6	muscle	body	2	12	5268.01	25.19	132700	351348	0	65535	66.6946
Alitta yarae	2018-09-21	T	6	muscle	body	2	13	5268.01	26.657	140428	371807	0	65535	70.5783
Alitta yarae	2018-09-21	T	6	muscle	body	2	14	5268.01	28.957	152544	403888	0	65535	76.668
Alitta yarae	2018-09-21	T	6	muscle	body	2	15	5268.01	33.218	174992	463322	0	65535	87.9501
Alitta yarae	2018-09-21	T	6	muscle	body	2	16	5268.01	40.338	212503	562640	0	65535	106.803
Alitta yarae	2018-09-21	T	6	muscle	body	2	17	5268.01	51.413	270842	717103	0	65535	136.124
Alitta yarae	2018-09-21	T	6	muscle	body	2	18	5268.01	66.7	351378	930337	0	65535	176.601
Alitta yarae	2018-09-21	T	6	muscle	body	2	19	5268.01	85.201	448842	1188388	0	65535	225.586
Alitta yarae	2018-09-21	T	6	muscle	body	2	20	5268.01	114.273	601990	1593877	0	65535	302.558
Alitta yarae	2018-09-21	T	6	muscle	body	2	21	5268.01	150.099	790725	2093585	0	65535	397.415
Alitta yarae	2018-09-21	T	6	muscle	body	2	22	5268.01	191.523	1.00894e+06	2671359	0	65535	507.091
Alitta yarae	2018-09-21	T	6	muscle	body	2	23	5268.01	224.933	1.18495e+06	3137369	0	65535	595.551
Alitta yarae	2018-09-21	T	6	muscle	body	2	24	5268.01	234.152	1.23352e+06	3265954	0	65535	619.96
Alitta yarae	2018-09-21	T	6	muscle	body	2	25	5268.01	222.094	1.17e+06	3097774	0	65535	588.035
Alitta yarae	2018-09-21	T	6	muscle	body	2	26	5268.01	195.542	1.03012e+06	2727418	0	65535	517.732
Alitta yarae	2018-09-21	T	6	muscle	body	2	27	5268.01	161.161	848998	2247875	0	65535	426.703
Alitta yarae	2018-09-21	T	6	muscle	body	2	28	5268.01	118.747	625559	1656278	0	65535	314.403
Alitta yarae	2018-09-21	T	6	muscle	body	2	29	5268.01	82.333	433731	1148379	0	65535	217.991
Alitta yarae	2018-09-21	T	7	integument	parapodium	1	1	179.025	21.274	3808.62	10084	0	65535	56.3273
Alitta yarae	2018-09-21	T	7	integument	parapodium	1	2	179.025	22.095	3955.54	10473	0	65535	58.5002
Alitta yarae	2018-09-21	T	7	integument	parapodium	1	3	179.025	21.367	3825.24	10128	0	65535	56.5731
Alitta yarae	2018-09-21	T	7	integument	parapodium	1	4	179.025	21.259	3805.98	10077	0	65535	56.2882
Alitta yarae	2018-09-21	T	7	integument	parapodium	1	5	179.025	21.935	3926.84	10397	0	65535	58.0757
Alitta yarae	2018-09-21	T	7	integument	parapodium	1	6	179.025	21.892	3919.28	10377	0	65535	57.964
Alitta yarae	2018-09-21	T	7	integument	parapodium	1	7	179.025	22.439	4017.1	10636	0	65535	59.4107
Alitta yarae	2018-09-21	T	7	integument	parapodium	1	8	179.025	23.517	4210.1	11147	0	65535	62.265
Alitta yarae	2018-09-21	T	7	integument	parapodium	1	9	179.025	24.285	4347.58	11511	0	65535	64.2983
Alitta yarae	2018-09-21	T	7	integument	parapodium	1	10	179.025	25.827	4623.67	12242	0	65535	68.3815
Alitta yarae	2018-09-21	T	7	integument	parapodium	1	11	179.025	27.186	4866.9	12886	0	65535	71.9788
Alitta yarae	2018-09-21	T	7	integument	parapodium	1	12	179.025	27.424	4909.58	12999	0	65535	72.61
Alitta yarae	2018-09-21	T	7	integument	parapodium	1	13	179.025	31.156	5577.72	14768	0	65535	82.4913
Alitta yarae	2018-09-21	T	7	integument	parapodium	1	14	179.025	32.795	5871.18	15545	0	65535	86.8314
Alitta yarae	2018-09-21	T	7	integument	parapodium	1	15	179.025	36.203	6481.15	17160	0	65535	95.8525
Alitta yarae	2018-09-21	T	7	integument	parapodium	1	16	179.025	45.369	8122.21	21505	0	65535	120.123
Alitta yarae	2018-09-21	T	7	integument	parapodium	1	17	179.025	55.481	9932.48	26298	0	65535	146.896
Alitta yarae	2018-09-21	T	7	integument	parapodium	1	18	179.025	73.325	13127	34756	0	65535	194.14
Alitta yarae	2018-09-21	T	7	integument	parapodium	1	19	179.025	91.901	16452.5	43561	0	65535	243.324
Alitta yarae	2018-09-21	T	7	integument	parapodium	1	20	179.025	125.409	22451.4	59444	0	65535	332.043
Alitta yarae	2018-09-21	T	7	integument	parapodium	1	21	179.025	171.532	30708.4	81306	0	65535	454.16
Alitta yarae	2018-09-21	T	7	integument	parapodium	1	22	179.025	232.572	41636.1	110239	0	65535	615.774
Alitta yarae	2018-09-21	T	7	integument	parapodium	1	23	179.025	299.546	53626.2	141985	0	65535	793.102
Alitta yarae	2018-09-21	T	7	integument	parapodium	1	24	179.025	336.369	60218.4	159439	0	65535	890.596
Alitta yarae	2018-09-21	T	7	integument	parapodium	1	25	179.025	336.92	60317	159700	0	65535	892.054
Alitta yarae	2018-09-21	T	7	integument	parapodium	1	26	179.025	305.747	54736.3	144924	0	65535	809.518
Alitta yarae	2018-09-21	T	7	integument	parapodium	1	27	179.025	270.776	48475.7	128348	0	65535	716.928
Alitta yarae	2018-09-21	T	7	integument	parapodium	1	28	179.025	247.281	44269.3	117211	0	65535	654.719
Alitta yarae	2018-09-21	T	7	integument	parapodium	1	29	179.025	216.673	38789.8	102703	0	65535	573.68
Alitta yarae	2018-09-21	T	7	integument	parapodium	1	30	179.025	188.587	33761.7	89390	0	65535	499.316
Alitta yarae	2018-09-21	T	7	integument	parapodium	1	31	179.025	167.426	29973.4	79360	0	65535	443.29
Alitta yarae	2018-09-21	T	7	integument	parapodium	1	32	179.025	152.732	27342.8	72395	0	65535	404.385
Alitta yarae	2018-09-21	T	7	integument	parapodium	1	33	179.025	128	22915.2	60672	0	65535	338.902
Alitta yarae	2018-09-21	T	7	integument	parapodium	1	34	179.025	108.124	19357	51251	0	65535	286.278
Alitta yarae	2018-09-21	T	7	integument	parapodium	1	35	179.025	98.622	17655.8	46747	0	65535	261.12
Alitta yarae	2018-09-21	T	7	integument	parapodium	1	36	179.025	87.802	15718.7	41618	0	65535	232.47
Alitta yarae	2018-09-21	T	7	integument	parapodium	1	37	179.025	75.169	13457.1	35630	0	65535	199.022
Alitta yarae	2018-09-21	T	7	integument	parapodium	1	38	179.025	64.599	11564.8	30620	0	65535	171.038
Alitta yarae	2018-09-21	T	7	integument	parapodium	1	39	179.025	54.58	9771.2	25871	0	65535	144.511
Alitta yarae	2018-09-21	T	7	muscle	parapodium	1	1	2378.31	19.552	46501.1	123120	0	65535	51.7679
Alitta yarae	2018-09-21	T	7	muscle	parapodium	1	2	2378.31	19.755	46983.4	124397	0	65535	52.3048
Alitta yarae	2018-09-21	T	7	muscle	parapodium	1	3	2378.31	19.831	47165.1	124878	0	65535	52.507
Alitta yarae	2018-09-21	T	7	muscle	parapodium	1	4	2378.31	19.928	47394	125484	0	65535	52.7618
Alitta yarae	2018-09-21	T	7	muscle	parapodium	1	5	2378.31	20.163	47954.8	126969	0	65535	53.3862
Alitta yarae	2018-09-21	T	7	muscle	parapodium	1	6	2378.31	20.041	47664.8	126201	0	65535	53.0633
Alitta yarae	2018-09-21	T	7	muscle	parapodium	1	7	2378.31	20.351	48400.1	128148	0	65535	53.882
Alitta yarae	2018-09-21	T	7	muscle	parapodium	1	8	2378.31	20.682	49188.8	130236	0	65535	54.7599
Alitta yarae	2018-09-21	T	7	muscle	parapodium	1	9	2378.31	20.595	48980.3	129684	0	65535	54.5278
Alitta yarae	2018-09-21	T	7	muscle	parapodium	1	10	2378.31	21.159	50323.7	133241	0	65535	56.0234
Alitta yarae	2018-09-21	T	7	muscle	parapodium	1	11	2378.31	20.992	49926	132188	0	65535	55.5806
Alitta yarae	2018-09-21	T	7	muscle	parapodium	1	12	2378.31	21.696	51600.3	136621	0	65535	57.4446
Alitta yarae	2018-09-21	T	7	muscle	parapodium	1	13	2378.31	21.686	51576.5	136558	0	65535	57.4181
Alitta yarae	2018-09-21	T	7	muscle	parapodium	1	14	2378.31	22.537	53600.2	141916	0	65535	59.6709
Alitta yarae	2018-09-21	T	7	muscle	parapodium	1	15	2378.31	22.916	54501.7	144303	0	65535	60.6746
Alitta yarae	2018-09-21	T	7	muscle	parapodium	1	16	2378.31	23.577	56072.5	148462	0	65535	62.4233
Alitta yarae	2018-09-21	T	7	muscle	parapodium	1	17	2378.31	24.562	58415.3	154665	0	65535	65.0315
Alitta yarae	2018-09-21	T	7	muscle	parapodium	1	18	2378.31	25.841	61457.2	162719	0	65535	68.4179
Alitta yarae	2018-09-21	T	7	muscle	parapodium	1	19	2378.31	27.022	64265.7	170155	0	65535	71.5445
Alitta yarae	2018-09-21	T	7	muscle	parapodium	1	20	2378.31	28.433	67623	179044	0	65535	75.282
Alitta yarae	2018-09-21	T	7	muscle	parapodium	1	21	2378.31	30.464	72452.1	191830	0	65535	80.6581
Alitta yarae	2018-09-21	T	7	muscle	parapodium	1	22	2378.31	33.264	79112.3	209464	0	65535	88.0726
Alitta yarae	2018-09-21	T	7	muscle	parapodium	1	23	2378.31	38.175	90791.2	240386	0	65535	101.074
Alitta yarae	2018-09-21	T	7	muscle	parapodium	1	24	2378.31	44.824	106606	282259	0	65535	118.68
Alitta yarae	2018-09-21	T	7	muscle	parapodium	1	25	2378.31	54.981	130761	346214	0	65535	145.571
Alitta yarae	2018-09-21	T	7	muscle	parapodium	1	26	2378.31	67.558	160674	425413	0	65535	178.872
Alitta yarae	2018-09-21	T	7	muscle	parapodium	1	27	2378.31	84.345	200598	531118	0	65535	223.317
Alitta yarae	2018-09-21	T	7	muscle	parapodium	1	28	2378.31	103.015	245001	648684	0	65535	272.75
Alitta yarae	2018-09-21	T	7	muscle	parapodium	1	29	2378.31	132.482	315084	834241	0	65535	350.771
Alitta yarae	2018-09-21	T	7	muscle	parapodium	1	30	2378.31	166.933	397018	1051176	0	65535	441.984
Alitta yarae	2018-09-21	T	7	muscle	parapodium	1	31	2378.31	204.048	485289	1284888	0	65535	540.253
Alitta yarae	2018-09-21	T	7	muscle	parapodium	1	32	2378.31	236.985	563624	1492296	0	65535	627.461
Alitta yarae	2018-09-21	T	7	muscle	parapodium	1	33	2378.31	254.498	605274	1602571	0	65535	673.828
Alitta yarae	2018-09-21	T	7	muscle	parapodium	1	34	2378.31	260.302	619080	1639124	0	65535	689.197
Alitta yarae	2018-09-21	T	7	muscle	parapodium	1	35	2378.31	248.546	591119	1565093	0	65535	658.069
Alitta yarae	2018-09-21	T	7	muscle	parapodium	1	36	2378.31	233.659	555712	1471348	0	65535	618.653
Alitta yarae	2018-09-21	T	7	muscle	parapodium	1	37	2378.31	209.184	497505	1317234	0	65535	553.853
Alitta yarae	2018-09-21	T	7	muscle	parapodium	1	38	2378.31	169.047	402045	1064487	0	65535	447.581
Alitta yarae	2018-09-21	T	7	muscle	parapodium	1	39	2378.31	130.145	309524	819520	0	65535	344.581
Alitta yarae	2018-09-21	T	7	integument	parapodium	2	1	669.643	27.922	18697.5	49505	0	65535	73.9275
Alitta yarae	2018-09-21	T	7	integument	parapodium	2	2	669.643	29.75	19922	52747	0	65535	78.7688
Alitta yarae	2018-09-21	T	7	integument	parapodium	2	3	669.643	30.318	20301.9	53753	0	65535	80.2711
Alitta yarae	2018-09-21	T	7	integument	parapodium	2	4	669.643	31.76	21268.1	56311	0	65535	84.0911
Alitta yarae	2018-09-21	T	7	integument	parapodium	2	5	669.643	34.552	23137.6	61261	0	65535	91.4831
Alitta yarae	2018-09-21	T	7	integument	parapodium	2	6	669.643	37.603	25180.9	66671	0	65535	99.562
Alitta yarae	2018-09-21	T	7	integument	parapodium	2	7	669.643	42.339	28352	75067	0	65535	112.1
Alitta yarae	2018-09-21	T	7	integument	parapodium	2	8	669.643	47.589	31867.9	84376	0	65535	126.001
Alitta yarae	2018-09-21	T	7	integument	parapodium	2	9	669.643	54.079	36213.6	95882	0	65535	143.184
Alitta yarae	2018-09-21	T	7	integument	parapodium	2	10	669.643	66.412	44472.5	117749	0	65535	175.838
Alitta yarae	2018-09-21	T	7	integument	parapodium	2	11	669.643	83.509	55921.1	148061	0	65535	221.104
Alitta yarae	2018-09-21	T	7	integument	parapodium	2	12	669.643	118.078	79070	209352	0	65535	312.632
Alitta yarae	2018-09-21	T	7	integument	parapodium	2	13	669.643	166.364	111405	294964	0	65535	440.479
Alitta yarae	2018-09-21	T	7	integument	parapodium	2	14	669.643	216.855	145216	384484	0	65535	574.163
Alitta yarae	2018-09-21	T	7	integument	parapodium	2	15	669.643	253.181	169541	448890	0	65535	670.342
Alitta yarae	2018-09-21	T	7	integument	parapodium	2	16	669.643	279.104	186900	494852	0	65535	738.979
Alitta yarae	2018-09-21	T	7	integument	parapodium	2	17	669.643	303.035	202925	537281	0	65535	802.339
Alitta yarae	2018-09-21	T	7	integument	parapodium	2	18	669.643	319.707	214089	566840	0	65535	846.481
Alitta yarae	2018-09-21	T	7	integument	parapodium	2	19	669.643	323.069	216341	572801	0	65535	855.383
Alitta yarae	2018-09-21	T	7	integument	parapodium	2	20	669.643	315.893	211536	560079	0	65535	836.384
Alitta yarae	2018-09-21	T	7	integument	parapodium	2	21	669.643	306.737	205404	543844	0	65535	812.14
Alitta yarae	2018-09-21	T	7	integument	parapodium	2	22	669.643	288.216	193002	511007	0	65535	763.104
Alitta yarae	2018-09-21	T	7	integument	parapodium	2	23	669.643	271.812	182017	481922	0	65535	719.67
Alitta yarae	2018-09-21	T	7	integument	parapodium	2	24	669.643	260.282	174296	461480	0	65535	689.143
Alitta yarae	2018-09-21	T	7	integument	parapodium	2	25	669.643	240.762	161225	426871	0	65535	637.461
Alitta yarae	2018-09-21	T	7	integument	parapodium	2	26	669.643	218.763	146493	387867	0	65535	579.215
Alitta yarae	2018-09-21	T	7	integument	parapodium	2	27	669.643	196.08	131304	347650	0	65535	519.157
Alitta yarae	2018-09-21	T	7	integument	parapodium	2	28	669.643	169.561	113546	300632	0	65535	448.944
Alitta yarae	2018-09-21	T	7	integument	parapodium	2	29	669.643	146.423	98051.2	259608	0	65535	387.681
Alitta yarae	2018-09-21	T	7	integument	parapodium	2	30	669.643	125.779	84227.4	223007	0	65535	333.024
Alitta yarae	2018-09-21	T	7	integument	parapodium	2	31	669.643	110.051	73695.1	195121	0	65535	291.381
Alitta yarae	2018-09-21	T	7	integument	parapodium	2	32	669.643	93.444	62574.4	165677	0	65535	247.411
Alitta yarae	2018-09-21	T	7	integument	parapodium	2	33	669.643	81.605	54646.4	144686	0	65535	216.064
Alitta yarae	2018-09-21	T	7	integument	parapodium	2	34	669.643	69.283	46395	122839	0	65535	183.44
Alitta yarae	2018-09-21	T	7	integument	parapodium	2	35	669.643	60.475	40496.6	107222	0	65535	160.118
Alitta yarae	2018-09-21	T	7	integument	parapodium	2	36	669.643	49.095	32876.3	87046	0	65535	129.989
Alitta yarae	2018-09-21	T	7	integument	parapodium	2	37	669.643	43.138	28887.2	76484	0	65535	114.216
Alitta yarae	2018-09-21	T	7	muscle	parapodium	2	1	2579.62	119.203	307497	814154	0	65535	315.61
Alitta yarae	2018-09-21	T	7	muscle	parapodium	2	2	2579.62	167.251	431443	1142322	0	65535	442.826
Alitta yarae	2018-09-21	T	7	muscle	parapodium	2	3	2579.62	242.354	625182	1655280	0	65535	641.676
Alitta yarae	2018-09-21	T	7	muscle	parapodium	2	4	2579.62	343.496	886088	2346077	0	65535	909.467
Alitta yarae	2018-09-21	T	7	muscle	parapodium	2	5	2579.62	463.66	1196067	3166801	0	65535	1227.62
Alitta yarae	2018-09-21	T	7	muscle	parapodium	2	6	2579.62	539.078	1.39062e+06	3681903	0	65535	1427.31
Alitta yarae	2018-09-21	T	7	muscle	parapodium	2	7	2579.62	573.345	1.47901e+06	3915945	0	65535	1518.03
Alitta yarae	2018-09-21	T	7	muscle	parapodium	2	8	2579.62	571.497	1474244	3903324	0	65535	1513.14
Alitta yarae	2018-09-21	T	7	muscle	parapodium	2	9	2579.62	545.751	1.40783e+06	3727481	0	65535	1444.97
Alitta yarae	2018-09-21	T	7	muscle	parapodium	2	10	2579.62	504.24	1.30075e+06	3443960	0	65535	1335.07
Alitta yarae	2018-09-21	T	7	muscle	parapodium	2	11	2579.62	460.195	1.18713e+06	3143132	0	65535	1218.45
Alitta yarae	2018-09-21	T	7	muscle	parapodium	2	12	2579.62	417.912	1.07805e+06	2854341	0	65535	1106.5
Alitta yarae	2018-09-21	T	7	muscle	parapodium	2	13	2579.62	379.154	978073	2589624	0	65535	1003.88
Alitta yarae	2018-09-21	T	7	muscle	parapodium	2	14	2579.62	344.544	888791	2353234	0	65535	912.241
Alitta yarae	2018-09-21	T	7	muscle	parapodium	2	15	2579.62	312.937	807259	2137362	0	65535	828.558
Alitta yarae	2018-09-21	T	7	muscle	parapodium	2	16	2579.62	288.015	742969	1967142	0	65535	762.571
Alitta yarae	2018-09-21	T	7	muscle	parapodium	2	17	2579.62	258.314	666352	1764287	0	65535	683.933
Alitta yarae	2018-09-21	T	7	muscle	parapodium	2	18	2579.62	229.805	592808	1569566	0	65535	608.449
Alitta yarae	2018-09-21	T	7	muscle	parapodium	2	19	2579.62	204.323	527074	1395523	0	65535	540.98
Alitta yarae	2018-09-21	T	7	muscle	parapodium	2	20	2579.62	179.419	462833	1225432	0	65535	475.044
Alitta yarae	2018-09-21	T	7	muscle	parapodium	2	21	2579.62	154.969	399762	1058440	0	65535	410.309
Alitta yarae	2018-09-21	T	7	muscle	parapodium	2	22	2579.62	137.105	353679	936427	0	65535	363.01
Alitta yarae	2018-09-21	T	7	muscle	parapodium	2	23	2579.62	122.417	315789	836108	0	65535	324.121
Alitta yarae	2018-09-21	T	7	muscle	parapodium	2	24	2579.62	110.978	286282	757982	0	65535	293.835
Alitta yarae	2018-09-21	T	7	muscle	parapodium	2	25	2579.62	99.147	255763	677177	0	65535	262.511
Alitta yarae	2018-09-21	T	7	muscle	parapodium	2	26	2579.62	88.342	227889	603378	0	65535	233.902
Alitta yarae	2018-09-21	T	7	muscle	parapodium	2	27	2579.62	77.695	200423	530656	0	65535	205.711
Alitta yarae	2018-09-21	T	7	muscle	parapodium	2	28	2579.62	70.488	181832	481432	0	65535	186.629
Alitta yarae	2018-09-21	T	7	muscle	parapodium	2	29	2579.62	62.639	161586	427827	0	65535	165.849
Alitta yarae	2018-09-21	T	7	muscle	parapodium	2	30	2579.62	56.057	144604	382866	0	65535	148.42
Alitta yarae	2018-09-21	T	7	muscle	parapodium	2	31	2579.62	51.945	133997	354782	0	65535	137.533
Alitta yarae	2018-09-21	T	7	muscle	parapodium	2	32	2579.62	47.717	123091	325906	0	65535	126.339
Alitta yarae	2018-09-21	T	7	muscle	parapodium	2	33	2579.62	45.437	117210	310334	0	65535	120.302
Alitta yarae	2018-09-21	T	7	muscle	parapodium	2	34	2579.62	42.668	110067	291422	0	65535	112.971
Alitta yarae	2018-09-21	T	7	muscle	parapodium	2	35	2579.62	40.046	103304	273516	0	65535	106.03
Alitta yarae	2018-09-21	T	7	muscle	parapodium	2	36	2579.62	36.177	93322.5	247088	0	65535	95.7847
Alitta yarae	2018-09-21	T	7	muscle	parapodium	2	37	2579.62	35.063	90448.7	239479	0	65535	92.8351
Alitta yarae	2018-09-21	T	8	integument	body	1	1	1608.2	22.434	36078	95523	0	65535	59.3974
Alitta yarae	2018-09-21	T	8	integument	body	1	2	1608.2	23.997	38592.3	102180	0	65535	63.5368
Alitta yarae	2018-09-21	T	8	integument	body	1	3	1608.2	23.674	38072.2	100803	0	65535	62.6806
Alitta yarae	2018-09-21	T	8	integument	body	1	4	1608.2	23.058	37082.3	98182	0	65535	61.0508
Alitta yarae	2018-09-21	T	8	integument	body	1	5	1608.2	23.177	37273	98687	0	65535	61.3648
Alitta yarae	2018-09-21	T	8	integument	body	1	6	1608.2	23.96	38532.6	102022	0	65535	63.4386
Alitta yarae	2018-09-21	T	8	integument	body	1	7	1608.2	23.446	37706.2	99834	0	65535	62.0781
Alitta yarae	2018-09-21	T	8	integument	body	1	8	1608.2	24.879	40010.5	105935	0	65535	65.8717
Alitta yarae	2018-09-21	T	8	integument	body	1	9	1608.2	25.703	41335.5	109443	0	65535	68.0531
Alitta yarae	2018-09-21	T	8	integument	body	1	10	1608.2	26.46	42553.1	112667	0	65535	70.0578
Alitta yarae	2018-09-21	T	8	integument	body	1	11	1608.2	28.067	45138	119511	0	65535	74.3135
Alitta yarae	2018-09-21	T	8	integument	body	1	12	1608.2	29.54	47506.9	125783	0	65535	78.2135
Alitta yarae	2018-09-21	T	8	integument	body	1	13	1608.2	31.779	51106.3	135313	0	65535	84.1394
Alitta yarae	2018-09-21	T	8	integument	body	1	14	1608.2	36.594	58851.2	155819	0	65535	96.8903
Alitta yarae	2018-09-21	T	8	integument	body	1	15	1608.2	42.741	68736.8	181993	0	65535	113.166
Alitta yarae	2018-09-21	T	8	integument	body	1	16	1608.2	51.297	82495.3	218421	0	65535	135.817
Alitta yarae	2018-09-21	T	8	integument	body	1	17	1608.2	65.142	104761	277374	0	65535	172.475
Alitta yarae	2018-09-21	T	8	integument	body	1	18	1608.2	85.239	137082	362948	0	65535	225.686
Alitta yarae	2018-09-21	T	8	integument	body	1	19	1608.2	123.655	198861	526521	0	65535	327.398
Alitta yarae	2018-09-21	T	8	integument	body	1	20	1608.2	175.431	282128	746984	0	65535	464.484
Alitta yarae	2018-09-21	T	8	integument	body	1	21	1608.2	239.283	384815	1018867	0	65535	633.545
Alitta yarae	2018-09-21	T	8	integument	body	1	22	1608.2	289.983	466351	1234747	0	65535	767.782
Alitta yarae	2018-09-21	T	8	integument	body	1	23	1608.2	308.723	496488	1314541	0	65535	817.398
Alitta yarae	2018-09-21	T	8	integument	body	1	24	1608.2	300.43	483152	1279232	0	65535	795.443
Alitta yarae	2018-09-21	T	8	integument	body	1	25	1608.2	290.547	467257	1237147	0	65535	769.274
Alitta yarae	2018-09-21	T	8	integument	body	1	26	1608.2	268.268	431429	1142286	0	65535	710.288
Alitta yarae	2018-09-21	T	8	integument	body	1	27	1608.2	242.25	389587	1031500	0	65535	641.4
Alitta yarae	2018-09-21	T	8	integument	body	1	28	1608.2	218.332	351122	929658	0	65535	578.073
Alitta yarae	2018-09-21	T	8	integument	body	1	29	1608.2	190.938	307067	813015	0	65535	505.543
Alitta yarae	2018-09-21	T	8	integument	body	1	30	1608.2	160.251	257716	682350	0	65535	424.294
Alitta yarae	2018-09-21	T	8	integument	body	1	31	1608.2	136.784	219976	582425	0	65535	362.159
Alitta yarae	2018-09-21	T	8	integument	body	1	32	1608.2	114.755	184548	488625	0	65535	303.833
Alitta yarae	2018-09-21	T	8	integument	body	1	33	1608.2	97.623	156997	415678	0	65535	258.474
Alitta yarae	2018-09-21	T	8	integument	body	1	34	1608.2	82.413	132536	350914	0	65535	218.203
Alitta yarae	2018-09-21	T	8	integument	body	1	35	1608.2	68.228	109724	290514	0	65535	180.645
Alitta yarae	2018-09-21	T	8	integument	body	1	36	1608.2	55.573	89371.9	236628	0	65535	147.138
Alitta yarae	2018-09-21	T	8	integument	body	1	37	1608.2	46.75	75183.2	199061	0	65535	123.779
Alitta yarae	2018-09-21	T	8	muscle	body	1	1	3121.98	28.26	88227.5	233598	0	65535	74.8237
Alitta yarae	2018-09-21	T	8	muscle	body	1	2	3121.98	31.298	97711.6	258709	0	65535	82.867
Alitta yarae	2018-09-21	T	8	muscle	body	1	3	3121.98	35.6	111144	294273	0	65535	94.2585
Alitta yarae	2018-09-21	T	8	muscle	body	1	4	3121.98	42.554	132854	351754	0	65535	112.67
Alitta yarae	2018-09-21	T	8	muscle	body	1	5	3121.98	55.102	172026	455469	0	65535	145.891
Alitta yarae	2018-09-21	T	8	muscle	body	1	6	3121.98	69.116	215777	571309	0	65535	182.996
Alitta yarae	2018-09-21	T	8	muscle	body	1	7	3121.98	87.026	271693	719355	0	65535	230.416
Alitta yarae	2018-09-21	T	8	muscle	body	1	8	3121.98	109.807	342815	907663	0	65535	290.733
Alitta yarae	2018-09-21	T	8	muscle	body	1	9	3121.98	131.982	412045	1090963	0	65535	349.446
Alitta yarae	2018-09-21	T	8	muscle	body	1	10	3121.98	154.965	483798	1280941	0	65535	410.298
Alitta yarae	2018-09-21	T	8	muscle	body	1	11	3121.98	179.997	561948	1487858	0	65535	476.575
Alitta yarae	2018-09-21	T	8	muscle	body	1	12	3121.98	202.357	631756	1672687	0	65535	535.778
Alitta yarae	2018-09-21	T	8	muscle	body	1	13	3121.98	220.707	689041	1824360	0	65535	584.36
Alitta yarae	2018-09-21	T	8	muscle	body	1	14	3121.98	229.009	714962	1892989	0	65535	606.342
Alitta yarae	2018-09-21	T	8	muscle	body	1	15	3121.98	230.52	719680	1905480	0	65535	610.343
Alitta yarae	2018-09-21	T	8	muscle	body	1	16	3121.98	226.449	706969	1871827	0	65535	599.564
Alitta yarae	2018-09-21	T	8	muscle	body	1	17	3121.98	216.788	676806	1791966	0	65535	573.984
Alitta yarae	2018-09-21	T	8	muscle	body	1	18	3121.98	204.847	639527	1693262	0	65535	542.368
Alitta yarae	2018-09-21	T	8	muscle	body	1	19	3121.98	189.343	591125	1565110	0	65535	501.32
Alitta yarae	2018-09-21	T	8	muscle	body	1	20	3121.98	170.326	531755	1407917	0	65535	450.969
Alitta yarae	2018-09-21	T	8	muscle	body	1	21	3121.98	150.096	468596	1240692	0	65535	397.405
Alitta yarae	2018-09-21	T	8	muscle	body	1	22	3121.98	128.484	401125	1062051	0	65535	340.185
Alitta yarae	2018-09-21	T	8	muscle	body	1	23	3121.98	109.669	342386	906527	0	65535	290.369
Alitta yarae	2018-09-21	T	8	muscle	body	1	24	3121.98	91.07	284317	752781	0	65535	241.123
Alitta yarae	2018-09-21	T	8	muscle	body	1	25	3121.98	78.123	243899	645767	0	65535	206.845
Alitta yarae	2018-09-21	T	8	muscle	body	1	26	3121.98	67.451	210580	557548	0	65535	178.588
Alitta yarae	2018-09-21	T	8	muscle	body	1	27	3121.98	56.547	176539	467419	0	65535	149.719
Alitta yarae	2018-09-21	T	8	muscle	body	1	28	3121.98	47.22	147419	390318	0	65535	125.023
Alitta yarae	2018-09-21	T	8	muscle	body	1	29	3121.98	40.077	125119	331276	0	65535	106.111
Alitta yarae	2018-09-21	T	8	muscle	body	1	30	3121.98	34.244	106908	283057	0	65535	90.6659
Alitta yarae	2018-09-21	T	8	muscle	body	1	31	3121.98	31.619	98714.8	261365	0	65535	83.7177
Alitta yarae	2018-09-21	T	8	muscle	body	1	32	3121.98	28.91	90255.7	238968	0	65535	76.5437
Alitta yarae	2018-09-21	T	8	muscle	body	1	33	3121.98	27.56	86042.5	227813	0	65535	72.9707
Alitta yarae	2018-09-21	T	8	muscle	body	1	34	3121.98	26.373	82335.9	217999	0	65535	69.8272
Alitta yarae	2018-09-21	T	8	muscle	body	1	35	3121.98	24.987	78008.7	206542	0	65535	66.1574
Alitta yarae	2018-09-21	T	8	muscle	body	1	36	3121.98	24.241	75678.8	200373	0	65535	64.1814
Alitta yarae	2018-09-21	T	8	muscle	body	1	37	3121.98	23.214	72474.1	191888	0	65535	61.4636
Alitta yarae	2018-09-21	T	8	integument	body	2	1	1598	30.256	48349.9	128015	0	65535	80.1093
Alitta yarae	2018-09-21	T	8	integument	body	2	2	1598	32.591	52081.1	137894	0	65535	86.2914
Alitta yarae	2018-09-21	T	8	integument	body	2	3	1598	36.451	58249.1	154225	0	65535	96.511
Alitta yarae	2018-09-21	T	8	integument	body	2	4	1598	42.557	68005.6	180057	0	65535	112.676
Alitta yarae	2018-09-21	T	8	integument	body	2	5	1598	56.332	90019.2	238342	0	65535	149.15
Alitta yarae	2018-09-21	T	8	integument	body	2	6	1598	83.818	133942	354636	0	65535	221.924
Alitta yarae	2018-09-21	T	8	integument	body	2	7	1598	127.059	203041	537587	0	65535	336.412
Alitta yarae	2018-09-21	T	8	integument	body	2	8	1598	170.783	272912	722584	0	65535	452.179
Alitta yarae	2018-09-21	T	8	integument	body	2	9	1598	210.195	335892	889333	0	65535	556.527
Alitta yarae	2018-09-21	T	8	integument	body	2	10	1598	241.581	386047	1022129	0	65535	639.629
Alitta yarae	2018-09-21	T	8	integument	body	2	11	1598	267.725	427826	1132746	0	65535	708.851
Alitta yarae	2018-09-21	T	8	integument	body	2	12	1598	281.793	450307	1192267	0	65535	746.098
Alitta yarae	2018-09-21	T	8	integument	body	2	13	1598	277.767	443872	1175231	0	65535	735.437
Alitta yarae	2018-09-21	T	8	integument	body	2	14	1598	262.274	419115	1109682	0	65535	694.418
Alitta yarae	2018-09-21	T	8	integument	body	2	15	1598	236.918	378595	1002399	0	65535	627.282
Alitta yarae	2018-09-21	T	8	integument	body	2	16	1598	215.058	343663	909910	0	65535	569.404
Alitta yarae	2018-09-21	T	8	integument	body	2	17	1598	191.69	306322	811042	0	65535	507.534
Alitta yarae	2018-09-21	T	8	integument	body	2	18	1598	173.302	276938	733242	0	65535	458.849
Alitta yarae	2018-09-21	T	8	integument	body	2	19	1598	148.344	237054	627643	0	65535	392.767
Alitta yarae	2018-09-21	T	8	integument	body	2	20	1598	122.646	195988	518914	0	65535	324.726
Alitta yarae	2018-09-21	T	8	integument	body	2	21	1598	94.798	151488	401092	0	65535	250.996
Alitta yarae	2018-09-21	T	8	integument	body	2	22	1598	70.642	112887	298888	0	65535	187.038
Alitta yarae	2018-09-21	T	8	integument	body	2	23	1598	55.756	89098.1	235903	0	65535	147.624
Alitta yarae	2018-09-21	T	8	integument	body	2	24	1598	45.515	72733.5	192575	0	65535	120.51
Alitta yarae	2018-09-21	T	8	integument	body	2	25	1598	41.058	65611.1	173717	0	65535	108.709
Alitta yarae	2018-09-21	T	8	integument	body	2	26	1598	36.56	58422.5	154684	0	65535	96.7983
Alitta yarae	2018-09-21	T	8	integument	body	2	27	1598	32.723	52291.5	138451	0	65535	86.64
Alitta yarae	2018-09-21	T	8	muscle	body	2	1	5892.71	26.601	156754	415034	0	65535	70.4318
Alitta yarae	2018-09-21	T	8	muscle	body	2	2	5892.71	28.052	165303	437669	0	65535	74.273
Alitta yarae	2018-09-21	T	8	muscle	body	2	3	5892.71	30.742	181152	479633	0	65535	81.3943
Alitta yarae	2018-09-21	T	8	muscle	body	2	4	5892.71	34.729	204645	541835	0	65535	91.9501
Alitta yarae	2018-09-21	T	8	muscle	body	2	5	5892.71	43.593	256882	680140	0	65535	115.421
Alitta yarae	2018-09-21	T	8	muscle	body	2	6	5892.71	59.194	348810	923538	0	65535	156.726
Alitta yarae	2018-09-21	T	8	muscle	body	2	7	5892.71	76.959	453497	1200714	0	65535	203.763
Alitta yarae	2018-09-21	T	8	muscle	body	2	8	5892.71	93.007	548060	1451088	0	65535	246.251
Alitta yarae	2018-09-21	T	8	muscle	body	2	9	5892.71	108.833	641321	1698011	0	65535	288.155
Alitta yarae	2018-09-21	T	8	muscle	body	2	10	5892.71	123.398	727150	1925258	0	65535	326.719
Alitta yarae	2018-09-21	T	8	muscle	body	2	11	5892.71	142.856	841811	2228844	0	65535	378.238
Alitta yarae	2018-09-21	T	8	muscle	body	2	12	5892.71	164.503	969370	2566581	0	65535	435.552
Alitta yarae	2018-09-21	T	8	muscle	body	2	13	5892.71	182.591	1.07595e+06	2848779	0	65535	483.441
Alitta yarae	2018-09-21	T	8	muscle	body	2	14	5892.71	195.248	1.15054e+06	3046257	0	65535	516.954
Alitta yarae	2018-09-21	T	8	muscle	body	2	15	5892.71	197.341	1162872	3078911	0	65535	522.495
Alitta yarae	2018-09-21	T	8	muscle	body	2	16	5892.71	191.81	1.13028e+06	2992617	0	65535	507.851
Alitta yarae	2018-09-21	T	8	muscle	body	2	17	5892.71	182.941	1.07802e+06	2854241	0	65535	484.368
Alitta yarae	2018-09-21	T	8	muscle	body	2	18	5892.71	173.728	1023727	2710500	0	65535	459.975
Alitta yarae	2018-09-21	T	8	muscle	body	2	19	5892.71	160.037	943051	2496895	0	65535	423.726
Alitta yarae	2018-09-21	T	8	muscle	body	2	20	5892.71	147.201	867410	2296624	0	65535	389.74
Alitta yarae	2018-09-21	T	8	muscle	body	2	21	5892.71	127.916	753774	1995752	0	65535	338.682
Alitta yarae	2018-09-21	T	8	muscle	body	2	22	5892.71	104.402	615210	1628877	0	65535	276.422
Alitta yarae	2018-09-21	T	8	muscle	body	2	23	5892.71	82.445	485826	1286311	0	65535	218.289
Alitta yarae	2018-09-21	T	8	muscle	body	2	24	5892.71	66.994	394776	1045240	0	65535	177.379
Alitta yarae	2018-09-21	T	8	muscle	body	2	25	5892.71	56.119	330693	875570	0	65535	148.585
Alitta yarae	2018-09-21	T	8	muscle	body	2	26	5892.71	49.022	288871	764837	0	65535	129.794
Alitta yarae	2018-09-21	T	8	muscle	body	2	27	5892.71	40.892	240962	637990	0	65535	108.268
Alitta yarae	2018-09-21	T	8	integument	body	3	1	802.59	19.987	16041.2	42472	0	65535	52.9187
Alitta yarae	2018-09-21	T	8	integument	body	3	2	802.59	21.41	17183.7	45497	0	65535	56.6877
Alitta yarae	2018-09-21	T	8	integument	body	3	3	802.59	21.425	17195.8	45529	0	65535	56.7276
Alitta yarae	2018-09-21	T	8	integument	body	3	4	802.59	21.868	17550.8	46469	0	65535	57.8988
Alitta yarae	2018-09-21	T	8	integument	body	3	5	802.59	22.705	18223.1	48249	0	65535	60.1166
Alitta yarae	2018-09-21	T	8	integument	body	3	6	802.59	24.081	19327.5	51173	0	65535	63.7598
Alitta yarae	2018-09-21	T	8	integument	body	3	7	802.59	26.416	21201.6	56135	0	65535	69.9423
Alitta yarae	2018-09-21	T	8	integument	body	3	8	802.59	28.632	22980.1	60844	0	65535	75.8096
Alitta yarae	2018-09-21	T	8	integument	body	3	9	802.59	30.847	24757.2	65549	0	65535	81.6718
Alitta yarae	2018-09-21	T	8	integument	body	3	10	802.59	34.907	28016.2	74178	0	65535	92.4233
Alitta yarae	2018-09-21	T	8	integument	body	3	11	802.59	41.984	33696.3	89217	0	65535	111.161
Alitta yarae	2018-09-21	T	8	integument	body	3	12	802.59	59.033	47379.6	125446	0	65535	156.301
Alitta yarae	2018-09-21	T	8	integument	body	3	13	802.59	84.689	67970.5	179964	0	65535	224.229
Alitta yarae	2018-09-21	T	8	integument	body	3	14	802.59	120.61	96800.3	256296	0	65535	319.336
Alitta yarae	2018-09-21	T	8	integument	body	3	15	802.59	159.236	127801	338377	0	65535	421.606
Alitta yarae	2018-09-21	T	8	integument	body	3	16	802.59	178.543	143296	379403	0	65535	472.723
Alitta yarae	2018-09-21	T	8	integument	body	3	17	802.59	184.274	147897	391583	0	65535	487.899
Alitta yarae	2018-09-21	T	8	integument	body	3	18	802.59	171.158	137369	363710	0	65535	453.17
Alitta yarae	2018-09-21	T	8	integument	body	3	19	802.59	151.272	121409	321452	0	65535	400.518
Alitta yarae	2018-09-21	T	8	integument	body	3	20	802.59	125.169	100459	265984	0	65535	331.407
Alitta yarae	2018-09-21	T	8	integument	body	3	21	802.59	107.132	85983.2	227656	0	65535	283.652
Alitta yarae	2018-09-21	T	8	integument	body	3	22	802.59	93.192	74794.6	198032	0	65535	246.741
Alitta yarae	2018-09-21	T	8	integument	body	3	23	802.59	83.363	66906.5	177147	0	65535	220.719
Alitta yarae	2018-09-21	T	8	integument	body	3	24	802.59	77.392	62114.4	164459	0	65535	204.91
Alitta yarae	2018-09-21	T	8	integument	body	3	25	802.59	66.623	53471	141574	0	65535	176.396
Alitta yarae	2018-09-21	T	8	integument	body	3	26	802.59	57.832	46415	122892	0	65535	153.119
Alitta yarae	2018-09-21	T	8	integument	body	3	27	802.59	48.829	39189.4	103761	0	65535	129.283
Alitta yarae	2018-09-21	T	8	integument	body	3	28	802.59	41.154	33030.1	87453	0	65535	108.963
Alitta yarae	2018-09-21	T	8	muscle	body	3	1	2584.91	23.081	59663.2	157969	0	65535	61.1121
Alitta yarae	2018-09-21	T	8	muscle	body	3	2	2584.91	23.983	61993.2	164138	0	65535	63.4986
Alitta yarae	2018-09-21	T	8	muscle	body	3	3	2584.91	25.18	65086.8	172329	0	65535	66.6674
Alitta yarae	2018-09-21	T	8	muscle	body	3	4	2584.91	27.275	70504	186672	0	65535	72.2162
Alitta yarae	2018-09-21	T	8	muscle	body	3	5	2584.91	30.047	77669.6	205644	0	65535	79.5557
Alitta yarae	2018-09-21	T	8	muscle	body	3	6	2584.91	34.252	88538.7	234422	0	65535	90.6888
Alitta yarae	2018-09-21	T	8	muscle	body	3	7	2584.91	39.909	103161	273138	0	65535	105.667
Alitta yarae	2018-09-21	T	8	muscle	body	3	8	2584.91	48.068	124251	328977	0	65535	127.268
Alitta yarae	2018-09-21	T	8	muscle	body	3	9	2584.91	59.289	153257	405775	0	65535	156.979
Alitta yarae	2018-09-21	T	8	muscle	body	3	10	2584.91	76.565	197912	524008	0	65535	202.718
Alitta yarae	2018-09-21	T	8	muscle	body	3	11	2584.91	99.549	257325	681314	0	65535	263.574
Alitta yarae	2018-09-21	T	8	muscle	body	3	12	2584.91	125.025	323178	855671	0	65535	331.026
Alitta yarae	2018-09-21	T	8	muscle	body	3	13	2584.91	146.604	378957	1003356	0	65535	388.16
Alitta yarae	2018-09-21	T	8	muscle	body	3	14	2584.91	163.43	422451	1118515	0	65535	432.71
Alitta yarae	2018-09-21	T	8	muscle	body	3	15	2584.91	170.385	440428	1166112	0	65535	451.124
Alitta yarae	2018-09-21	T	8	muscle	body	3	16	2584.91	172.255	445264	1178915	0	65535	456.077
Alitta yarae	2018-09-21	T	8	muscle	body	3	17	2584.91	170.99	441992	1170253	0	65535	452.726
Alitta yarae	2018-09-21	T	8	muscle	body	3	18	2584.91	160.709	415419	1099895	0	65535	425.507
Alitta yarae	2018-09-21	T	8	muscle	body	3	19	2584.91	150.19	388227	1027901	0	65535	397.655
Alitta yarae	2018-09-21	T	8	muscle	body	3	20	2584.91	138.568	358186	948361	0	65535	366.884
Alitta yarae	2018-09-21	T	8	muscle	body	3	21	2584.91	124.14	320890	849613	0	65535	328.682
Alitta yarae	2018-09-21	T	8	muscle	body	3	22	2584.91	109.5	283047	749418	0	65535	289.921
Alitta yarae	2018-09-21	T	8	muscle	body	3	23	2584.91	97.909	253085	670088	0	65535	259.231
Alitta yarae	2018-09-21	T	8	muscle	body	3	24	2584.91	87.466	226091	598617	0	65535	231.582
Alitta yarae	2018-09-21	T	8	muscle	body	3	25	2584.91	74.497	192569	509860	0	65535	197.245
Alitta yarae	2018-09-21	T	8	muscle	body	3	26	2584.91	61.655	159373	421968	0	65535	163.243
Alitta yarae	2018-09-21	T	8	muscle	body	3	27	2584.91	50.434	130368	345172	0	65535	133.534
Alitta yarae	2018-09-21	T	8	muscle	body	3	28	2584.91	40.562	104848	277604	0	65535	107.394
Alitta yarae	2018-09-21	T	8	integument	body	4	1	1139.11	35.564	40511.7	107262	0	65535	94.1629
Alitta yarae	2018-09-21	T	8	integument	body	4	2	1139.11	42.179	48046.6	127212	0	65535	111.677
Alitta yarae	2018-09-21	T	8	integument	body	4	3	1139.11	50.099	57068.9	151100	0	65535	132.647
Alitta yarae	2018-09-21	T	8	integument	body	4	4	1139.11	60.486	68900.4	182426	0	65535	160.148
Alitta yarae	2018-09-21	T	8	integument	body	4	5	1139.11	79.525	90588	239848	0	65535	210.557
Alitta yarae	2018-09-21	T	8	integument	body	4	6	1139.11	106.261	121043	320483	0	65535	281.345
Alitta yarae	2018-09-21	T	8	integument	body	4	7	1139.11	147.974	168559	446291	0	65535	391.789
Alitta yarae	2018-09-21	T	8	integument	body	4	8	1139.11	191.392	218017	577238	0	65535	506.744
Alitta yarae	2018-09-21	T	8	integument	body	4	9	1139.11	219.402	249923	661715	0	65535	580.905
Alitta yarae	2018-09-21	T	8	integument	body	4	10	1139.11	231.932	264196	699507	0	65535	614.082
Alitta yarae	2018-09-21	T	8	integument	body	4	11	1139.11	232.369	264694	700824	0	65535	615.238
Alitta yarae	2018-09-21	T	8	integument	body	4	12	1139.11	229.531	261461	692264	0	65535	607.723
Alitta yarae	2018-09-21	T	8	integument	body	4	13	1139.11	223.666	254781	674577	0	65535	592.196
Alitta yarae	2018-09-21	T	8	integument	body	4	14	1139.11	213.129	242778	642797	0	65535	564.297
Alitta yarae	2018-09-21	T	8	integument	body	4	15	1139.11	201.41	229428	607452	0	65535	533.268
Alitta yarae	2018-09-21	T	8	integument	body	4	16	1139.11	184.405	210058	556165	0	65535	488.245
Alitta yarae	2018-09-21	T	8	integument	body	4	17	1139.11	160.795	183163	484957	0	65535	425.733
Alitta yarae	2018-09-21	T	8	integument	body	4	18	1139.11	137.252	156345	413951	0	65535	363.398
Alitta yarae	2018-09-21	T	8	integument	body	4	19	1139.11	113.508	129298	342339	0	65535	300.532
Alitta yarae	2018-09-21	T	8	integument	body	4	20	1139.11	94.243	107353	284237	0	65535	249.525
Alitta yarae	2018-09-21	T	8	integument	body	4	21	1139.11	75.971	86539.2	229128	0	65535	201.146
Alitta yarae	2018-09-21	T	8	integument	body	4	22	1139.11	61.596	70165.2	185775	0	65535	163.088
Alitta yarae	2018-09-21	T	8	integument	body	4	23	1139.11	51.225	58350.7	154494	0	65535	135.627
Alitta yarae	2018-09-21	T	8	integument	body	4	24	1139.11	42.037	47885	126784	0	65535	111.301
Alitta yarae	2018-09-21	T	8	integument	body	4	25	1139.11	36.245	41287.5	109316	0	65535	95.9661
Alitta yarae	2018-09-21	T	8	muscle	body	4	1	4702.23	24.183	113714	301078	0	65535	64.0287
Alitta yarae	2018-09-21	T	8	muscle	body	4	2	4702.23	25.452	119681	316877	0	65535	67.3886
Alitta yarae	2018-09-21	T	8	muscle	body	4	3	4702.23	26.643	125283	331708	0	65535	70.5427
Alitta yarae	2018-09-21	T	8	muscle	body	4	4	4702.23	28.216	132677	351285	0	65535	74.706
Alitta yarae	2018-09-21	T	8	muscle	body	4	5	4702.23	30.234	142169	376417	0	65535	80.0507
Alitta yarae	2018-09-21	T	8	muscle	body	4	6	4702.23	33.574	157874	418000	0	65535	88.894
Alitta yarae	2018-09-21	T	8	muscle	body	4	7	4702.23	40.109	188600	499351	0	65535	106.194
Alitta yarae	2018-09-21	T	8	muscle	body	4	8	4702.23	52.064	244816	648193	0	65535	137.848
Alitta yarae	2018-09-21	T	8	muscle	body	4	9	4702.23	75.164	353439	935794	0	65535	199.011
Alitta yarae	2018-09-21	T	8	muscle	body	4	10	4702.23	104.337	490619	1299001	0	65535	276.252
Alitta yarae	2018-09-21	T	8	muscle	body	4	11	4702.23	140.855	662332	1753643	0	65535	372.938
Alitta yarae	2018-09-21	T	8	muscle	body	4	12	4702.23	172.919	813107	2152847	0	65535	457.835
Alitta yarae	2018-09-21	T	8	muscle	body	4	13	4702.23	202.824	953726	2525160	0	65535	537.013
Alitta yarae	2018-09-21	T	8	muscle	body	4	14	4702.23	227.685	1.07063e+06	2834674	0	65535	602.836
Alitta yarae	2018-09-21	T	8	muscle	body	4	15	4702.23	240.191	1.12944e+06	2990381	0	65535	635.949
Alitta yarae	2018-09-21	T	8	muscle	body	4	16	4702.23	240.5	1130885	2994220	0	65535	636.766
Alitta yarae	2018-09-21	T	8	muscle	body	4	17	4702.23	229.769	1.08043e+06	2860629	0	65535	608.356
Alitta yarae	2018-09-21	T	8	muscle	body	4	18	4702.23	216.682	1.01889e+06	2697686	0	65535	573.703
Alitta yarae	2018-09-21	T	8	muscle	body	4	19	4702.23	199.249	936917	2480655	0	65535	527.548
Alitta yarae	2018-09-21	T	8	muscle	body	4	20	4702.23	181.781	854778	2263178	0	65535	481.299
Alitta yarae	2018-09-21	T	8	muscle	body	4	21	4702.23	160.696	755631	2000667	0	65535	425.472
Alitta yarae	2018-09-21	T	8	muscle	body	4	22	4702.23	131.677	619174	1639373	0	65535	348.637
Alitta yarae	2018-09-21	T	8	muscle	body	4	23	4702.23	102.584	482372	1277165	0	65535	271.608
Alitta yarae	2018-09-21	T	8	muscle	body	4	24	4702.23	74.314	349444	925215	0	65535	196.761
Alitta yarae	2018-09-21	T	8	muscle	body	4	25	4702.23	54.293	255300	675952	0	65535	143.751

## Sheet: L.acuta
species	day	type	ind	Body	Location	rep	Slice	Area1	Mean1	IntDen1	RawDen1	MinTrh1	MaxTrh1	gray values/pixel²
Laeonereis.acuta	2018-05-11	C	C1	muscle	body	1	1	4015.22	55.223	221734	587081	0	65535	146.214
Laeonereis.acuta	2018-05-11	C	C1	muscle	body	1	2	4015.22	55.233	221774	587185	0	65535	146.24
Laeonereis.acuta	2018-05-11	C	C1	muscle	body	1	3	4015.22	55.287	221988	587754	0	65535	146.382
Laeonereis.acuta	2018-05-11	C	C1	muscle	body	1	4	4015.22	55.802	224057	593230	0	65535	147.745
Laeonereis.acuta	2018-05-11	C	C1	muscle	body	1	5	4015.22	55.664	223502	591761	0	65535	147.38
Laeonereis.acuta	2018-05-11	C	C1	muscle	body	1	6	4015.22	55.874	224347	594000	0	65535	147.937
Laeonereis.acuta	2018-05-11	C	C1	muscle	body	1	7	4015.22	56.025	224953	595603	0	65535	148.336
Laeonereis.acuta	2018-05-11	C	C1	muscle	body	1	8	4015.22	55.858	224283	593830	0	65535	147.895
Laeonereis.acuta	2018-05-11	C	C1	muscle	body	1	9	4015.22	55.992	224818	595247	0	65535	148.248
Laeonereis.acuta	2018-05-11	C	C1	muscle	body	1	10	4015.22	56.027	224959	595620	0	65535	148.341
Laeonereis.acuta	2018-05-11	C	C1	muscle	body	1	11	4015.22	56.136	225396	596777	0	65535	148.629
Laeonereis.acuta	2018-05-11	C	C1	muscle	body	1	12	4015.22	56.274	225953	598250	0	65535	148.996
Laeonereis.acuta	2018-05-11	C	C1	muscle	body	1	13	4015.22	56.384	226395	599420	0	65535	149.287
Laeonereis.acuta	2018-05-11	C	C1	muscle	body	1	14	4015.22	56.569	227136	601384	0	65535	149.776
Laeonereis.acuta	2018-05-11	C	C1	muscle	body	1	15	4015.22	56.825	228163	604102	0	65535	150.453
Laeonereis.acuta	2018-05-11	C	C1	muscle	body	1	16	4015.22	57.446	230658	610707	0	65535	152.098
Laeonereis.acuta	2018-05-11	C	C1	muscle	body	1	17	4015.22	57.605	231297	612401	0	65535	152.52
Laeonereis.acuta	2018-05-11	C	C1	muscle	body	1	18	4015.22	58.488	234841	621784	0	65535	154.857
Laeonereis.acuta	2018-05-11	C	C1	muscle	body	1	19	4015.22	59.068	237170	627951	0	65535	156.393
Laeonereis.acuta	2018-05-11	C	C1	muscle	body	1	20	4015.22	60.281	242041	640848	0	65535	159.605
Laeonereis.acuta	2018-05-11	C	C1	muscle	body	1	21	4015.22	61.169	245605	650284	0	65535	161.955
Laeonereis.acuta	2018-05-11	C	C1	muscle	body	1	22	4015.22	62.41	250589	663480	0	65535	165.241
Laeonereis.acuta	2018-05-11	C	C1	muscle	body	1	23	4015.22	64.399	258574	684621	0	65535	170.507
Laeonereis.acuta	2018-05-11	C	C1	muscle	body	1	24	4015.22	68.316	274303	726266	0	65535	180.878
Laeonereis.acuta	2018-05-11	C	C1	muscle	body	1	25	4015.22	76.386	306708	812064	0	65535	202.247
Laeonereis.acuta	2018-05-11	C	C1	muscle	body	1	26	4015.22	90.997	365372	967387	0	65535	240.93
Laeonereis.acuta	2018-05-11	C	C1	muscle	body	1	27	4015.22	109.388	439218	1162908	0	65535	289.625
Laeonereis.acuta	2018-05-11	C	C1	muscle	body	1	28	4015.22	128.835	517300	1369645	0	65535	341.114
Laeonereis.acuta	2018-05-11	C	C1	muscle	body	1	29	4015.22	144.674	580896	1538025	0	65535	383.049
Laeonereis.acuta	2018-05-11	C	C1	muscle	body	1	30	4015.22	155.905	625993	1657428	0	65535	412.787
Laeonereis.acuta	2018-05-11	C	C1	muscle	body	1	31	4015.22	160.972	646337	1711293	0	65535	426.202
Laeonereis.acuta	2018-05-11	C	C1	muscle	body	1	32	4015.22	160.657	645073	1707945	0	65535	425.368
Laeonereis.acuta	2018-05-11	C	C1	muscle	body	1	33	4015.22	156.43	628101	1663010	0	65535	414.177
Laeonereis.acuta	2018-05-11	C	C1	muscle	body	1	34	4015.22	146.831	589559	1560963	0	65535	388.762
Laeonereis.acuta	2018-05-11	C	C1	muscle	body	1	35	4015.22	133.812	537285	1422558	0	65535	354.292
Laeonereis.acuta	2018-05-11	C	C1	muscle	body	1	36	4015.22	120.957	485670	1285899	0	65535	320.256
Laeonereis.acuta	2018-05-11	C	C1	muscle	body	1	37	4015.22	108.402	435258	1152423	0	65535	287.014
Laeonereis.acuta	2018-05-11	C	C1	muscle	body	1	38	4015.22	94.98	381364	1009730	0	65535	251.476
Laeonereis.acuta	2018-05-11	C	C1	muscle	body	1	39	4015.22	82.631	331781	878449	0	65535	218.78
Laeonereis.acuta	2018-05-11	C	C1	muscle	body	1	40	4015.22	74.268	298202	789542	0	65535	196.637
Laeonereis.acuta	2018-05-11	C	C1	muscle	body	1	41	4015.22	67.595	271408	718600	0	65535	178.969
Laeonereis.acuta	2018-05-11	C	C1	muscle	body	1	42	4015.22	64.374	258477	684363	0	65535	170.442
Laeonereis.acuta	2018-05-11	C	C1	muscle	body	1	43	4015.22	61.69	247697	655822	0	65535	163.334
Laeonereis.acuta	2018-05-11	C	C1	muscle	body	1	44	4015.22	60.965	244787	648116	0	65535	161.415
Laeonereis.acuta	2018-05-11	C	C1	muscle	body	1	45	4015.22	60.13	241434	639239	0	65535	159.204
Laeonereis.acuta	2018-05-11	C	C1	muscle	body	1	46	4015.22	59.436	238650	631869	0	65535	157.369
Laeonereis.acuta	2018-05-11	C	C1	muscle	body	1	47	4015.22	59.133	237430	628639	0	65535	156.564
Laeonereis.acuta	2018-05-11	C	C1	integument	body	1	1	2813.41	55.921	157330	416558	0	65535	148.062
Laeonereis.acuta	2018-05-11	C	C1	integument	body	1	2	2813.41	55.888	157235	416308	0	65535	147.973
Laeonereis.acuta	2018-05-11	C	C1	integument	body	1	3	2813.41	56.752	159667	422747	0	65535	150.262
Laeonereis.acuta	2018-05-11	C	C1	integument	body	1	4	2813.41	56.724	159588	422537	0	65535	150.187
Laeonereis.acuta	2018-05-11	C	C1	integument	body	1	5	2813.41	57.032	160454	424830	0	65535	151.002
Laeonereis.acuta	2018-05-11	C	C1	integument	body	1	6	2813.41	57.157	160805	425760	0	65535	151.332
Laeonereis.acuta	2018-05-11	C	C1	integument	body	1	7	2813.41	57.145	160771	425671	0	65535	151.301
Laeonereis.acuta	2018-05-11	C	C1	integument	body	1	8	2813.41	57.491	161747	428254	0	65535	152.219
Laeonereis.acuta	2018-05-11	C	C1	integument	body	1	9	2813.41	57.585	162011	428952	0	65535	152.467
Laeonereis.acuta	2018-05-11	C	C1	integument	body	1	10	2813.41	58.208	163763	433591	0	65535	154.116
Laeonereis.acuta	2018-05-11	C	C1	integument	body	1	11	2813.41	58.009	163204	432111	0	65535	153.59
Laeonereis.acuta	2018-05-11	C	C1	integument	body	1	12	2813.41	58.17	163657	433312	0	65535	154.017
Laeonereis.acuta	2018-05-11	C	C1	integument	body	1	13	2813.41	58.771	165346	437783	0	65535	155.606
Laeonereis.acuta	2018-05-11	C	C1	integument	body	1	14	2813.41	59.293	166816	441674	0	65535	156.989
Laeonereis.acuta	2018-05-11	C	C1	integument	body	1	15	2813.41	60.153	169235	448079	0	65535	159.266
Laeonereis.acuta	2018-05-11	C	C1	integument	body	1	16	2813.41	59.949	168661	446559	0	65535	158.725
Laeonereis.acuta	2018-05-11	C	C1	integument	body	1	17	2813.41	61.595	173292	458821	0	65535	163.084
Laeonereis.acuta	2018-05-11	C	C1	integument	body	1	18	2813.41	62.222	175056	463493	0	65535	164.744
Laeonereis.acuta	2018-05-11	C	C1	integument	body	1	19	2813.41	64.056	180214	477150	0	65535	169.599
Laeonereis.acuta	2018-05-11	C	C1	integument	body	1	20	2813.41	65.765	185022	489880	0	65535	174.123
Laeonereis.acuta	2018-05-11	C	C1	integument	body	1	21	2813.41	66.876	188148	498156	0	65535	177.065
Laeonereis.acuta	2018-05-11	C	C1	integument	body	1	22	2813.41	69.366	195154	516704	0	65535	183.658
Laeonereis.acuta	2018-05-11	C	C1	integument	body	1	23	2813.41	73.905	207925	550518	0	65535	195.677
Laeonereis.acuta	2018-05-11	C	C1	integument	body	1	24	2813.41	80.912	227639	602716	0	65535	214.23
Laeonereis.acuta	2018-05-11	C	C1	integument	body	1	25	2813.41	95.545	268808	711718	0	65535	252.974
Laeonereis.acuta	2018-05-11	C	C1	integument	body	1	26	2813.41	124.375	349918	926470	0	65535	329.305
Laeonereis.acuta	2018-05-11	C	C1	integument	body	1	27	2813.41	152.12	427976	1133143	0	65535	402.765
Laeonereis.acuta	2018-05-11	C	C1	integument	body	1	28	2813.41	177.138	498363	1319504	0	65535	469.006
Laeonereis.acuta	2018-05-11	C	C1	integument	body	1	29	2813.41	193.501	544397	1441389	0	65535	512.328
Laeonereis.acuta	2018-05-11	C	C1	integument	body	1	30	2813.41	204.859	576351	1525992	0	65535	542.4
Laeonereis.acuta	2018-05-11	C	C1	integument	body	1	31	2813.41	213.06	599426	1587087	0	65535	564.115
Laeonereis.acuta	2018-05-11	C	C1	integument	body	1	32	2813.41	215.315	605768	1603880	0	65535	570.084
Laeonereis.acuta	2018-05-11	C	C1	integument	body	1	33	2813.41	207.645	584189	1546745	0	65535	549.776
Laeonereis.acuta	2018-05-11	C	C1	integument	body	1	34	2813.41	198.059	557221	1475342	0	65535	524.397
Laeonereis.acuta	2018-05-11	C	C1	integument	body	1	35	2813.41	189.802	533989	1413832	0	65535	502.534
Laeonereis.acuta	2018-05-11	C	C1	integument	body	1	36	2813.41	180.96	509115	1347973	0	65535	479.125
Laeonereis.acuta	2018-05-11	C	C1	integument	body	1	37	2813.41	171.578	482718	1278082	0	65535	454.282
Laeonereis.acuta	2018-05-11	C	C1	integument	body	1	38	2813.41	161.698	454924	1204492	0	65535	428.126
Laeonereis.acuta	2018-05-11	C	C1	integument	body	1	39	2813.41	148.724	418422	1107848	0	65535	393.774
Laeonereis.acuta	2018-05-11	C	C1	integument	body	1	40	2813.41	132.91	373930	990047	0	65535	351.903
Laeonereis.acuta	2018-05-11	C	C1	integument	body	1	41	2813.41	115.908	326095	863395	0	65535	306.886
Laeonereis.acuta	2018-05-11	C	C1	integument	body	1	42	2813.41	100.109	281647	745710	0	65535	265.056
Laeonereis.acuta	2018-05-11	C	C1	integument	body	1	43	2813.41	88.967	250299	662712	0	65535	235.555
Laeonereis.acuta	2018-05-11	C	C1	integument	body	1	44	2813.41	82.722	232730	616195	0	65535	219.021
Laeonereis.acuta	2018-05-11	C	C1	integument	body	1	45	2813.41	77.172	217116	574853	0	65535	204.326
Laeonereis.acuta	2018-05-11	C	C1	integument	body	1	46	2813.41	74.002	208197	551240	0	65535	195.933
Laeonereis.acuta	2018-05-11	C	C1	integument	body	1	47	2813.41	70.14	197332	522472	0	65535	185.708
Laeonereis.acuta	2018-05-11	T	1	integument	body	1	1	3635.26	101.506	369002	977000	0	65535	268.757
Laeonereis.acuta	2018-05-11	T	1	integument	body	1	2	3635.26	116.054	421886	1117018	0	65535	307.273
Laeonereis.acuta	2018-05-11	T	1	integument	body	1	3	3635.26	138.825	504664	1336189	0	65535	367.564
Laeonereis.acuta	2018-05-11	T	1	integument	body	1	4	3635.26	181.442	659590	1746383	0	65535	480.401
Laeonereis.acuta	2018-05-11	T	1	integument	body	1	5	3635.26	251.36	913760	2419343	0	65535	665.521
Laeonereis.acuta	2018-05-11	T	1	integument	body	1	6	3635.26	329.424	1.19754e+06	3170703	0	65535	872.208
Laeonereis.acuta	2018-05-11	T	1	integument	body	1	7	3635.26	393.362	1.42997e+06	3786108	0	65535	1041.5
Laeonereis.acuta	2018-05-11	T	1	integument	body	1	8	3635.26	445.091	1.61802e+06	4283999	0	65535	1178.46
Laeonereis.acuta	2018-05-11	T	1	integument	body	1	9	3635.26	474.565	1.72517e+06	4567691	0	65535	1256.5
Laeonereis.acuta	2018-05-11	T	1	integument	body	1	10	3635.26	490.595	1.78344e+06	4721977	0	65535	1298.94
Laeonereis.acuta	2018-05-11	T	1	integument	body	1	11	3635.26	484.753	1.7622e+06	4665749	0	65535	1283.47
Laeonereis.acuta	2018-05-11	T	1	integument	body	1	12	3635.26	459.897	1.67185e+06	4426512	0	65535	1217.66
Laeonereis.acuta	2018-05-11	T	1	integument	body	1	13	3635.26	402.696	1.46391e+06	3875953	0	65535	1066.21
Laeonereis.acuta	2018-05-11	T	1	integument	body	1	14	3635.26	338.685	1.23121e+06	3259845	0	65535	896.73
Laeonereis.acuta	2018-05-11	T	1	integument	body	1	15	3635.26	285.358	1.03735e+06	2746567	0	65535	755.535
Laeonereis.acuta	2018-05-11	T	1	integument	body	1	16	3635.26	237.675	864012	2287626	0	65535	629.288
Laeonereis.acuta	2018-05-11	T	1	integument	body	1	17	3635.26	202.891	737561	1952825	0	65535	537.19
Laeonereis.acuta	2018-05-11	T	1	integument	body	1	18	3635.26	163.995	596164	1578450	0	65535	434.206
Laeonereis.acuta	2018-05-11	T	1	integument	body	1	19	3635.26	135.272	491750	1301996	0	65535	358.158
Laeonereis.acuta	2018-05-11	T	1	muscle	body	1	1	9745.14	211.189	2.05807e+06	5449099	0	65535	559.161
Laeonereis.acuta	2018-05-11	T	1	muscle	body	1	2	9745.14	256.203	2.49673e+06	6610537	0	65535	678.342
Laeonereis.acuta	2018-05-11	T	1	muscle	body	1	3	9745.14	297.327	2.89749e+06	7671625	0	65535	787.226
Laeonereis.acuta	2018-05-11	T	1	muscle	body	1	4	9745.14	333.304	3248093	8599906	0	65535	882.481
Laeonereis.acuta	2018-05-11	T	1	muscle	body	1	5	9745.14	360.683	3.5149e+06	9306334	0	65535	954.972
Laeonereis.acuta	2018-05-11	T	1	muscle	body	1	6	9745.14	373.816	3.64289e+06	9645210	0	65535	989.746
Laeonereis.acuta	2018-05-11	T	1	muscle	body	1	7	9745.14	374.257	3.64718e+06	9656567	0	65535	990.911
Laeonereis.acuta	2018-05-11	T	1	muscle	body	1	8	9745.14	371.338	3.61874e+06	9581256	0	65535	983.183
Laeonereis.acuta	2018-05-11	T	1	muscle	body	1	9	9745.14	363.438	3.54175e+06	9377420	0	65535	962.266
Laeonereis.acuta	2018-05-11	T	1	muscle	body	1	10	9745.14	349.465	3405583	9016889	0	65535	925.27
Laeonereis.acuta	2018-05-11	T	1	muscle	body	1	11	9745.14	333.233	3.24741e+06	8598089	0	65535	882.295
Laeonereis.acuta	2018-05-11	T	1	muscle	body	1	12	9745.14	311.59	3.03649e+06	8039645	0	65535	824.99
Laeonereis.acuta	2018-05-11	T	1	muscle	body	1	13	9745.14	279.69	2.72562e+06	7216557	0	65535	740.529
Laeonereis.acuta	2018-05-11	T	1	muscle	body	1	14	9745.14	246.837	2.40546e+06	6368885	0	65535	653.545
Laeonereis.acuta	2018-05-11	T	1	muscle	body	1	15	9745.14	215.877	2.10375e+06	5570049	0	65535	571.572
Laeonereis.acuta	2018-05-11	T	1	muscle	body	1	16	9745.14	184.198	1.79504e+06	4752689	0	65535	487.698
Laeonereis.acuta	2018-05-11	T	1	muscle	body	1	17	9745.14	159.959	1.55883e+06	4127274	0	65535	423.521
Laeonereis.acuta	2018-05-11	T	1	muscle	body	1	18	9745.14	135.175	1.3173e+06	3487794	0	65535	357.901
Laeonereis.acuta	2018-05-11	T	1	muscle	body	1	19	9745.14	116.346	1.13381e+06	3001954	0	65535	308.046
Laeonereis.acuta	2018-11-08	C	C2	integument	body	1	1	1843.5	39.437	72701.8	192491	0	65535	104.416
Laeonereis.acuta	2018-11-08	C	C2	integument	body	1	2	1843.5	51.629	95178.1	252001	0	65535	136.697
Laeonereis.acuta	2018-11-08	C	C2	integument	body	1	3	1843.5	66.509	122610	324631	0	65535	176.095
Laeonereis.acuta	2018-11-08	C	C2	integument	body	1	4	1843.5	81.829	150851	399406	0	65535	216.656
Laeonereis.acuta	2018-11-08	C	C2	integument	body	1	5	1843.5	101.472	187065	495287	0	65535	268.666
Laeonereis.acuta	2018-11-08	C	C2	integument	body	1	6	1843.5	125.092	230607	610574	0	65535	331.203
Laeonereis.acuta	2018-11-08	C	C2	integument	body	1	7	1843.5	143.783	265064	701805	0	65535	380.691
Laeonereis.acuta	2018-11-08	C	C2	integument	body	1	8	1843.5	144.869	267066	707106	0	65535	383.567
Laeonereis.acuta	2018-11-08	C	C2	integument	body	1	9	1843.5	137.653	253763	671883	0	65535	364.46
Laeonereis.acuta	2018-11-08	C	C2	integument	body	1	10	1843.5	122.768	226324	599232	0	65535	325.051
Laeonereis.acuta	2018-11-08	C	C2	integument	body	1	11	1843.5	102.941	189771	502453	0	65535	272.554
Laeonereis.acuta	2018-11-08	C	C2	integument	body	1	12	1843.5	81.04	149397	395556	0	65535	214.568
Laeonereis.acuta	2018-11-08	C	C2	integument	body	1	13	1843.5	63.557	117168	310223	0	65535	168.279
Laeonereis.acuta	2018-11-08	C	C2	integument	body	1	14	1843.5	52.03	95916.9	253957	0	65535	137.758
Laeonereis.acuta	2018-11-08	C	C2	integument	body	1	15	1843.5	43.94	81003.4	214471	0	65535	116.339
Laeonereis.acuta	2018-11-08	C	C2	integument	body	1	16	1843.5	37.77	69629.7	184357	0	65535	100.004
Laeonereis.acuta	2018-11-08	C	C2	integument	body	1	17	1843.5	32.302	59549.1	157667	0	65535	85.5258
Laeonereis.acuta	2018-11-08	C	C2	muscle	body	1	1	5292.18	27.86	147441	390376	0	65535	73.7646
Laeonereis.acuta	2018-11-08	C	C2	muscle	body	1	2	5292.18	30.752	162746	430899	0	65535	81.4218
Laeonereis.acuta	2018-11-08	C	C2	muscle	body	1	3	5292.18	33.516	177371	469622	0	65535	88.7388
Laeonereis.acuta	2018-11-08	C	C2	muscle	body	1	4	5292.18	36.544	193395	512048	0	65535	96.7555
Laeonereis.acuta	2018-11-08	C	C2	muscle	body	1	5	5292.18	41.395	219069	580024	0	65535	109.6
Laeonereis.acuta	2018-11-08	C	C2	muscle	body	1	6	5292.18	50.938	269575	713748	0	65535	134.868
Laeonereis.acuta	2018-11-08	C	C2	muscle	body	1	7	5292.18	68.236	361118	956123	0	65535	180.667
Laeonereis.acuta	2018-11-08	C	C2	muscle	body	1	8	5292.18	82.23	435174	1152200	0	65535	217.717
Laeonereis.acuta	2018-11-08	C	C2	muscle	body	1	9	5292.18	92.62	490161	1297788	0	65535	245.227
Laeonereis.acuta	2018-11-08	C	C2	muscle	body	1	10	5292.18	98.357	520522	1378174	0	65535	260.417
Laeonereis.acuta	2018-11-08	C	C2	muscle	body	1	11	5292.18	99.297	525499	1391353	0	65535	262.907
Laeonereis.acuta	2018-11-08	C	C2	muscle	body	1	12	5292.18	91.716	485380	1285130	0	65535	242.835
Laeonereis.acuta	2018-11-08	C	C2	muscle	body	1	13	5292.18	78.1	413322	1094344	0	65535	206.785
Laeonereis.acuta	2018-11-08	C	C2	muscle	body	1	14	5292.18	64.517	341435	904010	0	65535	170.82
Laeonereis.acuta	2018-11-08	C	C2	muscle	body	1	15	5292.18	51.997	275176	728577	0	65535	137.67
Laeonereis.acuta	2018-11-08	C	C2	muscle	body	1	16	5292.18	41.719	220785	584568	0	65535	110.459
Laeonereis.acuta	2018-11-08	C	C2	muscle	body	1	17	5292.18	33.467	177114	468940	0	65535	88.6099
Laeonereis.acuta	2018-11-08	C	C2	muscle	body	2	1	2970.91	40.573	120540	319151	0	65535	107.426
Laeonereis.acuta	2018-11-08	C	C2	muscle	body	2	2	2970.91	59.37	176383	467006	0	65535	157.193
Laeonereis.acuta	2018-11-08	C	C2	muscle	body	2	3	2970.91	95.952	285064	754759	0	65535	254.05
Laeonereis.acuta	2018-11-08	C	C2	muscle	body	2	4	2970.91	127.34	378315	1001656	0	65535	337.155
Laeonereis.acuta	2018-11-08	C	C2	muscle	body	2	5	2970.91	145.448	432112	1144095	0	65535	385.1
Laeonereis.acuta	2018-11-08	C	C2	muscle	body	2	6	2970.91	155.869	463073	1226068	0	65535	412.692
Laeonereis.acuta	2018-11-08	C	C2	muscle	body	2	7	2970.91	166.288	494026	1308021	0	65535	440.277
Laeonereis.acuta	2018-11-08	C	C2	muscle	body	2	8	2970.91	167.161	496620	1314891	0	65535	442.589
Laeonereis.acuta	2018-11-08	C	C2	muscle	body	2	9	2970.91	160.107	475664	1259404	0	65535	423.913
Laeonereis.acuta	2018-11-08	C	C2	muscle	body	2	10	2970.91	145.652	432719	1145702	0	65535	385.641
Laeonereis.acuta	2018-11-08	C	C2	muscle	body	2	11	2970.91	124.587	370136	980001	0	65535	329.866
Laeonereis.acuta	2018-11-08	C	C2	muscle	body	2	12	2970.91	95.53	283812	751442	0	65535	252.934
Laeonereis.acuta	2018-11-08	C	C2	muscle	body	2	13	2970.91	67.546	200674	531320	0	65535	178.841
Laeonereis.acuta	2018-11-08	C	C2	muscle	body	2	14	2970.91	47.932	142402	377036	0	65535	126.909
Laeonereis.acuta	2018-11-08	C	C2	integument	body	2	1	759.156	34.78	26403.5	69908	0	65535	92.0865
Laeonereis.acuta	2018-11-08	C	C2	integument	body	2	2	759.156	47.353	35948.1	95179	0	65535	125.375
Laeonereis.acuta	2018-11-08	C	C2	integument	body	2	3	759.156	79.693	60499.4	160183	0	65535	211.001
Laeonereis.acuta	2018-11-08	C	C2	integument	body	2	4	759.156	119.434	90669.2	240063	0	65535	316.224
Laeonereis.acuta	2018-11-08	C	C2	integument	body	2	5	759.156	140.813	106899	283035	0	65535	372.829
Laeonereis.acuta	2018-11-08	C	C2	integument	body	2	6	759.156	151.458	114980	304430	0	65535	401.011
Laeonereis.acuta	2018-11-08	C	C2	integument	body	2	7	759.156	158.438	120279	318460	0	65535	419.492
Laeonereis.acuta	2018-11-08	C	C2	integument	body	2	8	759.156	156.147	118540	313856	0	65535	413.428
Laeonereis.acuta	2018-11-08	C	C2	integument	body	2	9	759.156	140.743	106846	282893	0	65535	372.641
Laeonereis.acuta	2018-11-08	C	C2	integument	body	2	10	759.156	117.962	89551.7	237104	0	65535	312.326
Laeonereis.acuta	2018-11-08	C	C2	integument	body	2	11	759.156	92.871	70503.3	186670	0	65535	245.891
Laeonereis.acuta	2018-11-08	C	C2	integument	body	2	12	759.156	70.692	53666.3	142091	0	65535	187.17
Laeonereis.acuta	2018-11-08	C	C2	integument	body	2	13	759.156	50.835	38591.5	102178	0	65535	134.594
Laeonereis.acuta	2018-11-08	C	C2	integument	body	2	14	759.156	37.358	28360.3	75089	0	65535	98.9112
Laeonereis.acuta	2018-11-08	T	2	integument	parapodium	1	1	1122.49	21.281	23887.7	63247	0	65535	56.3451
Laeonereis.acuta	2018-11-08	T	2	integument	parapodium	1	2	1122.49	21.737	24399.1	64601	0	65535	57.5514
Laeonereis.acuta	2018-11-08	T	2	integument	parapodium	1	3	1122.49	22.562	25325.6	67054	0	65535	59.7367
Laeonereis.acuta	2018-11-08	T	2	integument	parapodium	1	4	1122.49	23.052	25875.5	68510	0	65535	61.0338
Laeonereis.acuta	2018-11-08	T	2	integument	parapodium	1	5	1122.49	24.922	27975.1	74069	0	65535	65.9862
Laeonereis.acuta	2018-11-08	T	2	integument	parapodium	1	6	1122.49	26.151	29354.4	77721	0	65535	69.2396
Laeonereis.acuta	2018-11-08	T	2	integument	parapodium	1	7	1122.49	27.522	30893.5	81796	0	65535	72.8699
Laeonereis.acuta	2018-11-08	T	2	integument	parapodium	1	8	1122.49	29.812	33464	88602	0	65535	78.9332
Laeonereis.acuta	2018-11-08	T	2	integument	parapodium	1	9	1122.49	33.165	37227	98565	0	65535	87.809
Laeonereis.acuta	2018-11-08	T	2	integument	parapodium	1	10	1122.49	39.352	44171.9	116953	0	65535	104.19
Laeonereis.acuta	2018-11-08	T	2	integument	parapodium	1	11	1122.49	48.282	54196.2	143494	0	65535	127.835
Laeonereis.acuta	2018-11-08	T	2	integument	parapodium	1	12	1122.49	61.372	68889.4	182397	0	65535	162.493
Laeonereis.acuta	2018-11-08	T	2	integument	parapodium	1	13	1122.49	95.005	106642	282354	0	65535	251.542
Laeonereis.acuta	2018-11-08	T	2	integument	parapodium	1	14	1122.49	175.604	197114	521895	0	65535	464.943
Laeonereis.acuta	2018-11-08	T	2	integument	parapodium	1	15	1122.49	302.35	339385	898583	0	65535	800.524
Laeonereis.acuta	2018-11-08	T	2	integument	parapodium	1	16	1122.49	377.337	423558	1121446	0	65535	999.067
Laeonereis.acuta	2018-11-08	T	2	integument	parapodium	1	17	1122.49	399.349	448266	1186865	0	65535	1057.35
Laeonereis.acuta	2018-11-08	T	2	integument	parapodium	1	18	1122.49	380.288	426871	1130217	0	65535	1006.88
Laeonereis.acuta	2018-11-08	T	2	integument	parapodium	1	19	1122.49	325.326	365176	966869	0	65535	861.359
Laeonereis.acuta	2018-11-08	T	2	integument	parapodium	1	20	1122.49	236.571	265549	703089	0	65535	626.364
Laeonereis.acuta	2018-11-08	T	2	integument	parapodium	1	21	1122.49	163.343	183352	485456	0	65535	432.48
Laeonereis.acuta	2018-11-08	T	2	integument	parapodium	1	22	1122.49	115.076	129172	342005	0	65535	304.683
Laeonereis.acuta	2018-11-08	T	2	integument	parapodium	1	23	1122.49	84.345	94676.1	250672	0	65535	223.317
Laeonereis.acuta	2018-11-08	T	2	muscle	parapodium	1	1	1238.82	85.902	106417	281757	0	65535	227.44
Laeonereis.acuta	2018-11-08	T	2	muscle	parapodium	1	2	1238.82	123.747	153300	405890	0	65535	327.642
Laeonereis.acuta	2018-11-08	T	2	muscle	parapodium	1	3	1238.82	163.935	203086	537706	0	65535	434.047
Laeonereis.acuta	2018-11-08	T	2	muscle	parapodium	1	4	1238.82	189.028	234172	620012	0	65535	500.486
Laeonereis.acuta	2018-11-08	T	2	muscle	parapodium	1	5	1238.82	181.87	225304	596532	0	65535	481.532
Laeonereis.acuta	2018-11-08	T	2	muscle	parapodium	1	6	1238.82	165.249	204714	542016	0	65535	437.526
Laeonereis.acuta	2018-11-08	T	2	muscle	parapodium	1	7	1238.82	147.722	183001	484528	0	65535	391.12
Laeonereis.acuta	2018-11-08	T	2	muscle	parapodium	1	8	1238.82	123.733	153283	405843	0	65535	327.604
Laeonereis.acuta	2018-11-08	T	2	muscle	parapodium	1	9	1238.82	95.99	118914	314846	0	65535	254.15
Laeonereis.acuta	2018-11-08	T	2	muscle	parapodium	1	10	1238.82	72.495	89807.7	237782	0	65535	191.942
Laeonereis.acuta	2018-11-08	T	2	muscle	parapodium	1	11	1238.82	57.307	70993.1	187967	0	65535	151.731
Laeonereis.acuta	2018-11-08	T	2	muscle	parapodium	1	12	1238.82	48.198	59708.5	158089	0	65535	127.612
Laeonereis.acuta	2018-11-08	T	2	muscle	parapodium	1	13	1238.82	40.07	49639.3	131429	0	65535	106.092
Laeonereis.acuta	2018-11-08	T	2	muscle	parapodium	1	14	1238.82	34.109	42255.5	111879	0	65535	90.3109
Laeonereis.acuta	2018-11-08	T	2	muscle	parapodium	1	15	1238.82	29.525	36576.6	96843	0	65535	78.1735
Laeonereis.acuta	2018-11-08	T	2	muscle	parapodium	1	16	1238.82	26.945	33380.6	88381	0	65535	71.3428
Laeonereis.acuta	2018-11-08	T	2	muscle	parapodium	1	17	1238.82	25.27	31304.4	82884	0	65535	66.9055
Laeonereis.acuta	2018-11-08	T	2	muscle	parapodium	1	18	1238.82	24.243	30033.1	79518	0	65535	64.1885
Laeonereis.acuta	2018-11-08	T	2	muscle	parapodium	1	19	1238.82	22.832	28284.4	74888	0	65535	60.451
Laeonereis.acuta	2018-11-08	T	2	muscle	parapodium	1	20	1238.82	21.981	27230.6	72098	0	65535	58.1989
Laeonereis.acuta	2018-11-08	T	2	muscle	parapodium	1	21	1238.82	21.192	26253.2	69510	0	65535	56.1098
Laeonereis.acuta	2018-11-08	T	2	muscle	parapodium	1	22	1238.82	20.674	25611.1	67810	0	65535	54.7375
Laeonereis.acuta	2018-11-08	T	2	muscle	parapodium	1	23	1238.82	20.148	24960	66086	0	65535	53.3459
Laeonereis.acuta	2018-11-08	T	2	integument	body	2	1	501.571	21.145	10605.5	28080	0	65535	55.9841
Laeonereis.acuta	2018-11-08	T	2	integument	body	2	2	501.571	22.491	11280.8	29868	0	65535	59.5489
Laeonereis.acuta	2018-11-08	T	2	integument	body	2	3	501.571	23.105	11588.6	30683	0	65535	61.1738
Laeonereis.acuta	2018-11-08	T	2	integument	body	2	4	501.571	24.343	12209.9	32328	0	65535	64.4535
Laeonereis.acuta	2018-11-08	T	2	integument	body	2	5	501.571	27.069	13576.8	35947	0	65535	71.6688
Laeonereis.acuta	2018-11-08	T	2	integument	body	2	6	501.571	29.064	14577.7	38597	0	65535	76.9522
Laeonereis.acuta	2018-11-08	T	2	integument	body	2	7	501.571	32.23	16165.5	42801	0	65535	85.3339
Laeonereis.acuta	2018-11-08	T	2	integument	body	2	8	501.571	39.816	19970.3	52875	0	65535	105.419
Laeonereis.acuta	2018-11-08	T	2	integument	body	2	9	501.571	53.625	26896.8	71214	0	65535	141.982
Laeonereis.acuta	2018-11-08	T	2	integument	body	2	10	501.571	95.579	47939.7	126929	0	65535	253.063
Laeonereis.acuta	2018-11-08	T	2	integument	body	2	11	501.571	157.18	78837	208735	0	65535	416.162
Laeonereis.acuta	2018-11-08	T	2	integument	body	2	12	501.571	197.27	98944.8	261974	0	65535	522.307
Laeonereis.acuta	2018-11-08	T	2	integument	body	2	13	501.571	216.782	108732	287887	0	65535	573.971
Laeonereis.acuta	2018-11-08	T	2	integument	body	2	14	501.571	211.837	106251	281319	0	65535	560.876
Laeonereis.acuta	2018-11-08	T	2	integument	body	2	15	501.571	187.346	93967.2	248795	0	65535	496.031
Laeonereis.acuta	2018-11-08	T	2	integument	body	2	16	501.571	168.314	84421.5	223521	0	65535	445.642
Laeonereis.acuta	2018-11-08	T	2	integument	body	2	17	501.571	148.82	74643.9	197633	0	65535	394.028
Laeonereis.acuta	2018-11-08	T	2	integument	body	2	18	501.571	125.529	62961.9	166703	0	65535	332.362
Laeonereis.acuta	2018-11-08	T	2	integument	body	2	19	501.571	100.526	50421.2	133499	0	65535	266.162
Laeonereis.acuta	2018-11-08	T	2	integument	body	2	20	501.571	69.454	34836.2	92235	0	65535	183.892
Laeonereis.acuta	2018-11-08	T	2	integument	body	2	21	501.571	51.553	25857.4	68462	0	65535	136.495
Laeonereis.acuta	2018-11-08	T	2	integument	body	2	22	501.571	42.713	21423.7	56723	0	65535	113.091
Laeonereis.acuta	2018-11-08	T	2	integument	body	2	23	501.571	36.41	18262	48352	0	65535	96.4011
Laeonereis.acuta	2018-11-08	T	2	muscle	body	2	1	1482.05	21.678	32128.5	85066	0	65535	57.3974
Laeonereis.acuta	2018-11-08	T	2	muscle	body	2	2	1482.05	22.268	33001.7	87378	0	65535	58.9574
Laeonereis.acuta	2018-11-08	T	2	muscle	body	2	3	1482.05	23.114	34255.7	90698	0	65535	61.1975
Laeonereis.acuta	2018-11-08	T	2	muscle	body	2	4	1482.05	24.151	35792.9	94768	0	65535	63.9437
Laeonereis.acuta	2018-11-08	T	2	muscle	body	2	5	1482.05	25.187	37327.8	98832	0	65535	66.6859
Laeonereis.acuta	2018-11-08	T	2	muscle	body	2	6	1482.05	27.25	40385.9	106929	0	65535	72.1492
Laeonereis.acuta	2018-11-08	T	2	muscle	body	2	7	1482.05	28.579	42356	112145	0	65535	75.6687
Laeonereis.acuta	2018-11-08	T	2	muscle	body	2	8	1482.05	32.669	48417.9	128195	0	65535	86.4983
Laeonereis.acuta	2018-11-08	T	2	muscle	body	2	9	1482.05	40.829	60510.7	160213	0	65535	108.102
Laeonereis.acuta	2018-11-08	T	2	muscle	body	2	10	1482.05	65.989	97799.6	258942	0	65535	174.718
Laeonereis.acuta	2018-11-08	T	2	muscle	body	2	11	1482.05	100.399	148797	393967	0	65535	265.825
Laeonereis.acuta	2018-11-08	T	2	muscle	body	2	12	1482.05	129.586	192053	508494	0	65535	343.101
Laeonereis.acuta	2018-11-08	T	2	muscle	body	2	13	1482.05	157.243	233042	617021	0	65535	416.329
Laeonereis.acuta	2018-11-08	T	2	muscle	body	2	14	1482.05	183.769	272356	721111	0	65535	486.562
Laeonereis.acuta	2018-11-08	T	2	muscle	body	2	15	1482.05	204.843	303588	803804	0	65535	542.358
Laeonereis.acuta	2018-11-08	T	2	muscle	body	2	16	1482.05	203.56	301687	798770	0	65535	538.962
Laeonereis.acuta	2018-11-08	T	2	muscle	body	2	17	1482.05	192.54	285354	755526	0	65535	509.783
Laeonereis.acuta	2018-11-08	T	2	muscle	body	2	18	1482.05	175.317	259828	687942	0	65535	464.182
Laeonereis.acuta	2018-11-08	T	2	muscle	body	2	19	1482.05	156.341	231706	613484	0	65535	413.942
Laeonereis.acuta	2018-11-08	T	2	muscle	body	2	20	1482.05	127.45	188887	500113	0	65535	337.446
Laeonereis.acuta	2018-11-08	T	2	muscle	body	2	21	1482.05	96.559	143105	378896	0	65535	255.656
Laeonereis.acuta	2018-11-08	T	2	muscle	body	2	22	1482.05	73.888	109505	289935	0	65535	195.631
Laeonereis.acuta	2018-11-08	T	2	muscle	body	2	23	1482.05	59.589	88313.6	233826	0	65535	157.772
Laeonereis.acuta	2018-11-08	T	2	muscle	body	3	1	1195.39	19.862	23742.3	62862	0	65535	52.5872
Laeonereis.acuta	2018-11-08	T	2	muscle	body	3	2	1195.39	20.168	24108.7	63832	0	65535	53.3986
Laeonereis.acuta	2018-11-08	T	2	muscle	body	3	3	1195.39	19.63	23465.5	62129	0	65535	51.974
Laeonereis.acuta	2018-11-08	T	2	muscle	body	3	4	1195.39	19.579	23404.3	61967	0	65535	51.8384
Laeonereis.acuta	2018-11-08	T	2	muscle	body	3	5	1195.39	19.637	23474.2	62152	0	65535	51.9932
Laeonereis.acuta	2018-11-08	T	2	muscle	body	3	6	1195.39	20.155	24093.6	63792	0	65535	53.3651
Laeonereis.acuta	2018-11-08	T	2	muscle	body	3	7	1195.39	20.166	24106.4	63826	0	65535	53.3936
Laeonereis.acuta	2018-11-08	T	2	muscle	body	3	8	1195.39	20.587	24609.5	65158	0	65535	54.5079
Laeonereis.acuta	2018-11-08	T	2	muscle	body	3	9	1195.39	20.955	25049.5	66323	0	65535	55.4825
Laeonereis.acuta	2018-11-08	T	2	muscle	body	3	10	1195.39	21.64	25868.3	68491	0	65535	57.2961
Laeonereis.acuta	2018-11-08	T	2	muscle	body	3	11	1195.39	21.705	25946.1	68697	0	65535	57.4684
Laeonereis.acuta	2018-11-08	T	2	muscle	body	3	12	1195.39	22.981	27470.9	72734	0	65535	60.8456
Laeonereis.acuta	2018-11-08	T	2	muscle	body	3	13	1195.39	24.284	29028.4	76858	0	65535	64.2955
Laeonereis.acuta	2018-11-08	T	2	muscle	body	3	14	1195.39	24.937	29809.1	78925	0	65535	66.0246
Laeonereis.acuta	2018-11-08	T	2	muscle	body	3	15	1195.39	26.918	32176.9	85194	0	65535	71.269
Laeonereis.acuta	2018-11-08	T	2	muscle	body	3	16	1195.39	29.238	34951	92539	0	65535	77.4134
Laeonereis.acuta	2018-11-08	T	2	muscle	body	3	17	1195.39	33.483	40025.3	105974	0	65535	88.6525
Laeonereis.acuta	2018-11-08	T	2	muscle	body	3	18	1195.39	38.385	45884.7	121488	0	65535	101.631
Laeonereis.acuta	2018-11-08	T	2	muscle	body	3	19	1195.39	50.393	60239.2	159494	0	65535	133.425
Laeonereis.acuta	2018-11-08	T	2	muscle	body	3	20	1195.39	82.122	98167.9	259917	0	65535	217.433
Laeonereis.acuta	2018-11-08	T	2	muscle	body	3	21	1195.39	152.232	181976	481813	0	65535	403.06
Laeonereis.acuta	2018-11-08	T	2	muscle	body	3	22	1195.39	182.111	217693	576382	0	65535	482.172
Laeonereis.acuta	2018-11-08	T	2	muscle	body	3	23	1195.39	184.265	220268	583200	0	65535	487.875
Laeonereis.acuta	2018-11-08	T	2	muscle	body	3	24	1195.39	176.794	211338	559554	0	65535	468.094
Laeonereis.acuta	2018-11-08	T	2	muscle	body	3	25	1195.39	168.448	201361	533138	0	65535	445.996
Laeonereis.acuta	2018-11-08	T	2	muscle	body	3	26	1195.39	148.901	177995	471273	0	65535	394.243
Laeonereis.acuta	2018-11-08	T	2	muscle	body	3	27	1195.39	127.855	152836	404660	0	65535	338.518
Laeonereis.acuta	2018-11-08	T	2	muscle	body	3	28	1195.39	112.146	134058	354943	0	65535	296.927
Laeonereis.acuta	2018-11-08	T	2	muscle	body	3	29	1195.39	97.4	116430	308270	0	65535	257.883
Laeonereis.acuta	2018-11-08	T	2	muscle	body	3	30	1195.39	83.19	99444.1	263296	0	65535	220.26
Laeonereis.acuta	2018-11-08	T	2	muscle	body	3	31	1195.39	68.377	81736.9	216413	0	65535	181.04
Laeonereis.acuta	2018-11-08	T	2	muscle	body	3	32	1195.39	56.015	66960.2	177289	0	65535	148.311
Laeonereis.acuta	2018-11-08	T	2	muscle	body	3	33	1195.39	48.058	57448.4	152105	0	65535	127.243
Laeonereis.acuta	2018-11-08	T	2	muscle	body	3	34	1195.39	42.186	50428.7	133519	0	65535	111.695
Laeonereis.acuta	2018-11-08	T	2	muscle	body	3	35	1195.39	36.962	44184.4	116986	0	65535	97.8645
Laeonereis.acuta	2018-11-08	T	2	muscle	body	3	36	1195.39	32.442	38780.8	102679	0	65535	85.896
Laeonereis.acuta	2018-11-08	T	2	muscle	body	3	37	1195.39	28.806	34434.3	91171	0	65535	76.269
Laeonereis.acuta	2018-11-08	T	2	muscle	body	3	38	1195.39	26.764	31992.9	84707	0	65535	70.8616
Laeonereis.acuta	2018-11-08	T	2	muscle	body	3	39	1195.39	24.884	29746.1	78758	0	65535	65.8849
Laeonereis.acuta	2018-11-08	T	2	muscle	body	3	40	1195.39	24.111	28821.5	76310	0	65535	63.8371
Laeonereis.acuta	2018-11-08	T	2	muscle	body	3	41	1195.39	23.12	27637.8	73176	0	65535	61.2153
Laeonereis.acuta	2018-11-08	T	2	integument	body	3	1	1375.55	18.831	25902.3	68581	0	65535	49.8573
Laeonereis.acuta	2018-11-08	T	2	integument	body	3	2	1375.55	19.657	27039.2	71591	0	65535	52.0456
Laeonereis.acuta	2018-11-08	T	2	integument	body	3	3	1375.55	19.717	27121.9	71810	0	65535	52.2048
Laeonereis.acuta	2018-11-08	T	2	integument	body	3	4	1375.55	19.322	26578.8	70372	0	65535	51.1594
Laeonereis.acuta	2018-11-08	T	2	integument	body	3	5	1375.55	19.39	26671.3	70617	0	65535	51.3375
Laeonereis.acuta	2018-11-08	T	2	integument	body	3	6	1375.55	19.429	26726.1	70762	0	65535	51.4429
Laeonereis.acuta	2018-11-08	T	2	integument	body	3	7	1375.55	19.427	26723	70754	0	65535	51.4371
Laeonereis.acuta	2018-11-08	T	2	integument	body	3	8	1375.55	19.665	27049.7	71619	0	65535	52.0659
Laeonereis.acuta	2018-11-08	T	2	integument	body	3	9	1375.55	19.967	27464.8	72718	0	65535	52.8649
Laeonereis.acuta	2018-11-08	T	2	integument	body	3	10	1375.55	20.07	27606.8	73094	0	65535	53.1382
Laeonereis.acuta	2018-11-08	T	2	integument	body	3	11	1375.55	20.245	27848.5	73734	0	65535	53.6035
Laeonereis.acuta	2018-11-08	T	2	integument	body	3	12	1375.55	20.669	28430.9	75276	0	65535	54.7245
Laeonereis.acuta	2018-11-08	T	2	integument	body	3	13	1375.55	20.821	28640.2	75830	0	65535	55.1272
Laeonereis.acuta	2018-11-08	T	2	integument	body	3	14	1375.55	21.038	28938.6	76620	0	65535	55.7016
Laeonereis.acuta	2018-11-08	T	2	integument	body	3	15	1375.55	21.809	29999.9	79430	0	65535	57.7444
Laeonereis.acuta	2018-11-08	T	2	integument	body	3	16	1375.55	22.007	30271	80148	0	65535	58.2664
Laeonereis.acuta	2018-11-08	T	2	integument	body	3	17	1375.55	22.873	31462.3	83302	0	65535	60.5593
Laeonereis.acuta	2018-11-08	T	2	integument	body	3	18	1375.55	23.413	32205.6	85270	0	65535	61.99
Laeonereis.acuta	2018-11-08	T	2	integument	body	3	19	1375.55	23.957	32953.4	87250	0	65535	63.4294
Laeonereis.acuta	2018-11-08	T	2	integument	body	3	20	1375.55	25.186	34644.7	91728	0	65535	66.6848
Laeonereis.acuta	2018-11-08	T	2	integument	body	3	21	1375.55	27.613	37982.3	100565	0	65535	73.1092
Laeonereis.acuta	2018-11-08	T	2	integument	body	3	22	1375.55	29.911	41144	108936	0	65535	79.1948
Laeonereis.acuta	2018-11-08	T	2	integument	body	3	23	1375.55	32.917	45279.3	119885	0	65535	87.1545
Laeonereis.acuta	2018-11-08	T	2	integument	body	3	24	1375.55	35.98	49492	131039	0	65535	95.2633
Laeonereis.acuta	2018-11-08	T	2	integument	body	3	25	1375.55	44.011	60539.4	160289	0	65535	116.528
Laeonereis.acuta	2018-11-08	T	2	integument	body	3	26	1375.55	63.179	86905.2	230097	0	65535	167.277
Laeonereis.acuta	2018-11-08	T	2	integument	body	3	27	1375.55	101.938	140220	371257	0	65535	269.898
Laeonereis.acuta	2018-11-08	T	2	integument	body	3	28	1375.55	155.503	213901	566341	0	65535	411.721
Laeonereis.acuta	2018-11-08	T	2	integument	body	3	29	1375.55	209.755	288528	763929	0	65535	555.365
Laeonereis.acuta	2018-11-08	T	2	integument	body	3	30	1375.55	259.973	357604	946820	0	65535	688.324
Laeonereis.acuta	2018-11-08	T	2	integument	body	3	31	1375.55	279.27	384149	1017103	0	65535	739.418
Laeonereis.acuta	2018-11-08	T	2	integument	body	3	32	1375.55	271.533	373506	988923	0	65535	718.932
Laeonereis.acuta	2018-11-08	T	2	integument	body	3	33	1375.55	248.102	341275	903587	0	65535	656.894
Laeonereis.acuta	2018-11-08	T	2	integument	body	3	34	1375.55	224.424	308706	817353	0	65535	594.203
Laeonereis.acuta	2018-11-08	T	2	integument	body	3	35	1375.55	189.281	260364	689361	0	65535	501.155
Laeonereis.acuta	2018-11-08	T	2	integument	body	3	36	1375.55	150.761	207379	549072	0	65535	399.167
Laeonereis.acuta	2018-11-08	T	2	integument	body	3	37	1375.55	107.21	147471	390457	0	65535	283.856
Laeonereis.acuta	2018-11-08	T	2	integument	body	3	38	1375.55	80.591	110856	293511	0	65535	213.378
Laeonereis.acuta	2018-11-08	T	2	integument	body	3	39	1375.55	63.677	87591.1	231913	0	65535	168.597
Laeonereis.acuta	2018-11-08	T	2	integument	body	3	40	1375.55	52.477	72184.4	191121	0	65535	138.942
Laeonereis.acuta	2018-11-08	T	2	integument	body	3	41	1375.55	43.172	59384.5	157231	0	65535	114.305
Laeonereis.acuta	2018-11-08	T	3	integument	parapodium	1	1	2817.18	28.709	80877.3	214137	0	65535	76.011
Laeonereis.acuta	2018-11-08	T	3	integument	parapodium	1	2	2817.18	31.954	90021.5	238348	0	65535	84.605
Laeonereis.acuta	2018-11-08	T	3	integument	parapodium	1	3	2817.18	40.563	114273	302558	0	65535	107.397
Laeonereis.acuta	2018-11-08	T	3	integument	parapodium	1	4	2817.18	62.567	176262	466685	0	65535	165.656
Laeonereis.acuta	2018-11-08	T	3	integument	parapodium	1	5	2817.18	112.152	315954	836544	0	65535	296.943
Laeonereis.acuta	2018-11-08	T	3	integument	parapodium	1	6	2817.18	163.411	460360	1218885	0	65535	432.661
Laeonereis.acuta	2018-11-08	T	3	integument	parapodium	1	7	2817.18	198.637	559599	1481637	0	65535	525.928
Laeonereis.acuta	2018-11-08	T	3	integument	parapodium	1	8	2817.18	221.498	624002	1652156	0	65535	586.456
Laeonereis.acuta	2018-11-08	T	3	integument	parapodium	1	9	2817.18	230.661	649814	1720499	0	65535	610.716
Laeonereis.acuta	2018-11-08	T	3	integument	parapodium	1	10	2817.18	224.289	631863	1672969	0	65535	593.844
Laeonereis.acuta	2018-11-08	T	3	integument	parapodium	1	11	2817.18	212.539	598762	1585328	0	65535	562.735
Laeonereis.acuta	2018-11-08	T	3	integument	parapodium	1	12	2817.18	191.693	540035	1429839	0	65535	507.542
Laeonereis.acuta	2018-11-08	T	3	integument	parapodium	1	13	2817.18	170.333	479860	1270516	0	65535	450.988
Laeonereis.acuta	2018-11-08	T	3	integument	parapodium	1	14	2817.18	142.299	400884	1061412	0	65535	376.763
Laeonereis.acuta	2018-11-08	T	3	integument	parapodium	1	15	2817.18	111.625	314469	832612	0	65535	295.548
Laeonereis.acuta	2018-11-08	T	3	integument	parapodium	1	16	2817.18	87.09	245348	649602	0	65535	230.585
Laeonereis.acuta	2018-11-08	T	3	integument	parapodium	1	17	2817.18	69.303	195239	516929	0	65535	183.491
Laeonereis.acuta	2018-11-08	T	3	integument	parapodium	1	18	2817.18	57.621	162330	429798	0	65535	152.563
Laeonereis.acuta	2018-11-08	T	3	integument	parapodium	1	19	2817.18	47.35	133392	353180	0	65535	125.366
Laeonereis.acuta	2018-11-08	T	3	integument	parapodium	1	20	2817.18	38.739	109135	288955	0	65535	102.569
Laeonereis.acuta	2018-11-08	T	3	integument	parapodium	1	21	2817.18	32.451	91420.8	242053	0	65535	85.9202
Laeonereis.acuta	2018-11-08	T	3	muscle	parapodium	1	1	5220.05	58.934	307640	814532	0	65535	156.039
Laeonereis.acuta	2018-11-08	T	3	muscle	parapodium	1	2	5220.05	77.348	403758	1069021	0	65535	204.792
Laeonereis.acuta	2018-11-08	T	3	muscle	parapodium	1	3	5220.05	103.792	541801	1434514	0	65535	274.809
Laeonereis.acuta	2018-11-08	T	3	muscle	parapodium	1	4	5220.05	132.467	691483	1830824	0	65535	350.73
Laeonereis.acuta	2018-11-08	T	3	muscle	parapodium	1	5	5220.05	155.594	812209	2150468	0	65535	411.963
Laeonereis.acuta	2018-11-08	T	3	muscle	parapodium	1	6	5220.05	158.982	829895	2197295	0	65535	420.934
Laeonereis.acuta	2018-11-08	T	3	muscle	parapodium	1	7	5220.05	151.395	790287	2092427	0	65535	400.845
Laeonereis.acuta	2018-11-08	T	3	muscle	parapodium	1	8	5220.05	137.257	716488	1897029	0	65535	363.412
Laeonereis.acuta	2018-11-08	T	3	muscle	parapodium	1	9	5220.05	118.28	617429	1634753	0	65535	313.168
Laeonereis.acuta	2018-11-08	T	3	muscle	parapodium	1	10	5220.05	94.077	491084	1300233	0	65535	249.085
Laeonereis.acuta	2018-11-08	T	3	muscle	parapodium	1	11	5220.05	76.635	400038	1059172	0	65535	202.905
Laeonereis.acuta	2018-11-08	T	3	muscle	parapodium	1	12	5220.05	62.993	328827	870628	0	65535	166.786
Laeonereis.acuta	2018-11-08	T	3	muscle	parapodium	1	13	5220.05	52.699	275092	728355	0	65535	139.53
Laeonereis.acuta	2018-11-08	T	3	muscle	parapodium	1	14	5220.05	43.347	226271	599092	0	65535	114.768
Laeonereis.acuta	2018-11-08	T	3	muscle	parapodium	1	15	5220.05	35.419	184889	489526	0	65535	93.7781
Laeonereis.acuta	2018-11-08	T	3	muscle	parapodium	1	16	5220.05	30.159	157432	416830	0	65535	79.8518
Laeonereis.acuta	2018-11-08	T	3	muscle	parapodium	1	17	5220.05	27.177	141865	375614	0	65535	71.9561
Laeonereis.acuta	2018-11-08	T	3	muscle	parapodium	1	18	5220.05	25.122	131139	347213	0	65535	66.5153
Laeonereis.acuta	2018-11-08	T	3	muscle	parapodium	1	19	5220.05	23.694	123685	327479	0	65535	62.7349
Laeonereis.acuta	2018-11-08	T	3	muscle	parapodium	1	20	5220.05	22.395	116902	309518	0	65535	59.2941
Laeonereis.acuta	2018-11-08	T	3	muscle	parapodium	1	21	5220.05	21.748	113524	300575	0	65535	57.5809
Laeonereis.acuta	2018-11-08	T	3	integument	parapodium	2	1	786.349	56.349	44310.1	117319	0	65535	149.195
Laeonereis.acuta	2018-11-08	T	3	integument	parapodium	2	2	786.349	96.302	75727.1	200501	0	65535	254.977
Laeonereis.acuta	2018-11-08	T	3	integument	parapodium	2	3	786.349	166.709	131091	347088	0	65535	441.392
Laeonereis.acuta	2018-11-08	T	3	integument	parapodium	2	4	786.349	223.835	176013	466025	0	65535	592.644
Laeonereis.acuta	2018-11-08	T	3	integument	parapodium	2	5	786.349	269.829	212180	561785	0	65535	714.422
Laeonereis.acuta	2018-11-08	T	3	integument	parapodium	2	6	786.349	285.009	224117	593389	0	65535	754.613
Laeonereis.acuta	2018-11-08	T	3	integument	parapodium	2	7	786.349	276.684	217570	576056	0	65535	732.57
Laeonereis.acuta	2018-11-08	T	3	integument	parapodium	2	8	786.349	244.863	192548	509805	0	65535	648.319
Laeonereis.acuta	2018-11-08	T	3	integument	parapodium	2	9	786.349	185.723	146043	386675	0	65535	491.735
Laeonereis.acuta	2018-11-08	T	3	integument	parapodium	2	10	786.349	137.573	108181	286428	0	65535	364.25
Laeonereis.acuta	2018-11-08	T	3	integument	parapodium	2	11	786.349	110.386	86801.7	229823	0	65535	292.266
Laeonereis.acuta	2018-11-08	T	3	integument	parapodium	2	12	786.349	83.765	65868.6	174399	0	65535	221.783
Laeonereis.acuta	2018-11-08	T	3	integument	parapodium	2	13	786.349	60.757	47776.2	126496	0	65535	160.865
Laeonereis.acuta	2018-11-08	T	3	integument	parapodium	2	14	786.349	44.437	34943.1	92518	0	65535	117.655
Laeonereis.acuta	2018-11-08	T	3	integument	parapodium	2	15	786.349	36.352	28585.4	75685	0	65535	96.2486
Laeonereis.acuta	2018-11-08	T	3	muscle	parapodium	2	1	1607.45	43.454	69850.2	184941	0	65535	115.053
Laeonereis.acuta	2018-11-08	T	3	muscle	parapodium	2	2	1607.45	60.254	96855	256441	0	65535	159.533
Laeonereis.acuta	2018-11-08	T	3	muscle	parapodium	2	3	1607.45	101.724	163516	432938	0	65535	269.333
Laeonereis.acuta	2018-11-08	T	3	muscle	parapodium	2	4	1607.45	140.314	225547	597175	0	65535	371.505
Laeonereis.acuta	2018-11-08	T	3	muscle	parapodium	2	5	1607.45	166.384	267453	708129	0	65535	440.531
Laeonereis.acuta	2018-11-08	T	3	muscle	parapodium	2	6	1607.45	173.085	278225	736650	0	65535	458.274
Laeonereis.acuta	2018-11-08	T	3	muscle	parapodium	2	7	1607.45	171.608	275851	730364	0	65535	454.363
Laeonereis.acuta	2018-11-08	T	3	muscle	parapodium	2	8	1607.45	157.95	253896	672234	0	65535	418.2
Laeonereis.acuta	2018-11-08	T	3	muscle	parapodium	2	9	1607.45	136.341	219161	580268	0	65535	360.988
Laeonereis.acuta	2018-11-08	T	3	muscle	parapodium	2	10	1607.45	114.324	183770	486563	0	65535	302.693
Laeonereis.acuta	2018-11-08	T	3	muscle	parapodium	2	11	1607.45	95.804	153999	407740	0	65535	253.657
Laeonereis.acuta	2018-11-08	T	3	muscle	parapodium	2	12	1607.45	76.427	122853	325275	0	65535	202.355
Laeonereis.acuta	2018-11-08	T	3	muscle	parapodium	2	13	1607.45	58.055	93320.2	247082	0	65535	153.711
Laeonereis.acuta	2018-11-08	T	3	muscle	parapodium	2	14	1607.45	41.641	66936	177225	0	65535	110.253
Laeonereis.acuta	2018-11-08	T	3	muscle	parapodium	2	15	1607.45	34.715	55803.2	147749	0	65535	91.9154
Laeonereis.acuta	2019-08-22	C	C3	integument	body	1	1	527.254	49.564	26133.1	69192	0	65535	131.231
Laeonereis.acuta	2019-08-22	C	C3	integument	body	1	2	527.254	56.247	29656.5	78521	0	65535	148.924
Laeonereis.acuta	2019-08-22	C	C3	integument	body	1	3	527.254	63.895	33689.1	89198	0	65535	169.175
Laeonereis.acuta	2019-08-22	C	C3	integument	body	1	4	527.254	78.264	41265.2	109257	0	65535	207.219
Laeonereis.acuta	2019-08-22	C	C3	integument	body	1	5	527.254	98.6	51987.1	137645	0	65535	261.06
Laeonereis.acuta	2019-08-22	C	C3	integument	body	1	6	527.254	124.18	65474.3	173355	0	65535	328.788
Laeonereis.acuta	2019-08-22	C	C3	integument	body	1	7	527.254	153.155	80751.9	213805	0	65535	405.507
Laeonereis.acuta	2019-08-22	C	C3	integument	body	1	8	527.254	171.031	90176.7	238759	0	65535	452.835
Laeonereis.acuta	2019-08-22	C	C3	integument	body	1	9	527.254	176.988	93317.6	247075	0	65535	468.607
Laeonereis.acuta	2019-08-22	C	C3	integument	body	1	10	527.254	173.55	91505.1	242276	0	65535	459.505
Laeonereis.acuta	2019-08-22	C	C3	integument	body	1	11	527.254	165.009	87001.9	230353	0	65535	436.892
Laeonereis.acuta	2019-08-22	C	C3	integument	body	1	12	527.254	150.128	79155.4	209578	0	65535	397.49
Laeonereis.acuta	2019-08-22	C	C3	integument	body	1	13	527.254	132.525	69874.4	185005	0	65535	350.884
Laeonereis.acuta	2019-08-22	C	C3	integument	body	1	14	527.254	109.355	57657.7	152659	0	65535	289.536
Laeonereis.acuta	2019-08-22	C	C3	integument	body	1	15	527.254	88.098	46450.1	122985	0	65535	233.256
Laeonereis.acuta	2019-08-22	C	C3	integument	body	1	16	527.254	70.37	37103.1	98237	0	65535	186.318
Laeonereis.acuta	2019-08-22	C	C3	integument	body	1	17	527.254	59.628	31438.9	83240	0	65535	157.875
Laeonereis.acuta	2019-08-22	C	C3	muscle	body	1	1	2433.07	41.891	101923	269860	0	65535	110.913
Laeonereis.acuta	2019-08-22	C	C3	muscle	body	1	2	2433.07	44.307	107802	285424	0	65535	117.31
Laeonereis.acuta	2019-08-22	C	C3	muscle	body	1	3	2433.07	49.161	119613	316697	0	65535	130.163
Laeonereis.acuta	2019-08-22	C	C3	muscle	body	1	4	2433.07	57.32	139463	369253	0	65535	151.764
Laeonereis.acuta	2019-08-22	C	C3	muscle	body	1	5	2433.07	65.171	158565	419830	0	65535	172.551
Laeonereis.acuta	2019-08-22	C	C3	muscle	body	1	6	2433.07	71.502	173969	460614	0	65535	189.314
Laeonereis.acuta	2019-08-22	C	C3	muscle	body	1	7	2433.07	75.618	183984	487130	0	65535	200.212
Laeonereis.acuta	2019-08-22	C	C3	muscle	body	1	8	2433.07	76.717	186658	494211	0	65535	203.122
Laeonereis.acuta	2019-08-22	C	C3	muscle	body	1	9	2433.07	76.114	185190	490324	0	65535	201.524
Laeonereis.acuta	2019-08-22	C	C3	muscle	body	1	10	2433.07	73.418	178632	472959	0	65535	194.387
Laeonereis.acuta	2019-08-22	C	C3	muscle	body	1	11	2433.07	71.197	173228	458651	0	65535	188.507
Laeonereis.acuta	2019-08-22	C	C3	muscle	body	1	12	2433.07	67.878	165152	437270	0	65535	179.719
Laeonereis.acuta	2019-08-22	C	C3	muscle	body	1	13	2433.07	63.221	153821	407268	0	65535	167.388
Laeonereis.acuta	2019-08-22	C	C3	muscle	body	1	14	2433.07	57.826	140694	372513	0	65535	153.104
Laeonereis.acuta	2019-08-22	C	C3	muscle	body	1	15	2433.07	52.896	128701	340759	0	65535	140.053
Laeonereis.acuta	2019-08-22	C	C3	muscle	body	1	16	2433.07	48.086	116996	309767	0	65535	127.315
Laeonereis.acuta	2019-08-22	C	C3	muscle	body	1	17	2433.07	44.521	108322	286803	0	65535	117.877
Laeonereis.acuta	2019-08-22	C	C3	muscle	body	2	1	3325.18	40.804	135680	359237	0	65535	108.035
Laeonereis.acuta	2019-08-22	C	C3	muscle	body	2	2	3325.18	43.174	143563	380108	0	65535	114.312
Laeonereis.acuta	2019-08-22	C	C3	muscle	body	2	3	3325.18	46.823	155696	412234	0	65535	123.974
Laeonereis.acuta	2019-08-22	C	C3	muscle	body	2	4	3325.18	52.35	174072	460888	0	65535	138.606
Laeonereis.acuta	2019-08-22	C	C3	muscle	body	2	5	3325.18	59.68	198446	525420	0	65535	158.013
Laeonereis.acuta	2019-08-22	C	C3	muscle	body	2	6	3325.18	67.272	223693	592266	0	65535	178.116
Laeonereis.acuta	2019-08-22	C	C3	muscle	body	2	7	3325.18	71.855	238930	632609	0	65535	190.248
Laeonereis.acuta	2019-08-22	C	C3	muscle	body	2	8	3325.18	72.912	242447	641921	0	65535	193.049
Laeonereis.acuta	2019-08-22	C	C3	muscle	body	2	9	3325.18	71.45	237583	629044	0	65535	189.176
Laeonereis.acuta	2019-08-22	C	C3	muscle	body	2	10	3325.18	68.54	227909	603429	0	65535	181.473
Laeonereis.acuta	2019-08-22	C	C3	muscle	body	2	11	3325.18	65.302	217139	574915	0	65535	172.898
Laeonereis.acuta	2019-08-22	C	C3	muscle	body	2	12	3325.18	61.087	203126	537813	0	65535	161.74
Laeonereis.acuta	2019-08-22	C	C3	muscle	body	2	13	3325.18	56.544	188020	497817	0	65535	149.711
Laeonereis.acuta	2019-08-22	C	C3	muscle	body	2	14	3325.18	52.692	175209	463897	0	65535	139.51
Laeonereis.acuta	2019-08-22	C	C3	muscle	body	2	15	3325.18	48.897	162592	430491	0	65535	129.464
Laeonereis.acuta	2019-08-22	C	C3	muscle	body	2	16	3325.18	45.271	150533	398563	0	65535	119.862
Laeonereis.acuta	2019-08-22	C	C3	muscle	body	2	17	3325.18	43.708	145337	384806	0	65535	115.725
Laeonereis.acuta	2019-08-22	C	C3	integument	body	2	1	776.529	42.984	33378.7	88376	0	65535	113.809
Laeonereis.acuta	2019-08-22	C	C3	integument	body	2	2	776.529	46.714	36274.4	96043	0	65535	123.682
Laeonereis.acuta	2019-08-22	C	C3	integument	body	2	3	776.529	50.576	39273.7	103984	0	65535	133.909
Laeonereis.acuta	2019-08-22	C	C3	integument	body	2	4	776.529	56.794	44102	116768	0	65535	150.372
Laeonereis.acuta	2019-08-22	C	C3	integument	body	2	5	776.529	65.237	50658.3	134127	0	65535	172.726
Laeonereis.acuta	2019-08-22	C	C3	integument	body	2	6	776.529	79.812	61976.6	164094	0	65535	211.317
Laeonereis.acuta	2019-08-22	C	C3	integument	body	2	7	776.529	90.959	70632.1	187011	0	65535	240.829
Laeonereis.acuta	2019-08-22	C	C3	integument	body	2	8	776.529	97.179	75462	199799	0	65535	257.298
Laeonereis.acuta	2019-08-22	C	C3	integument	body	2	9	776.529	103.088	80050.5	211948	0	65535	272.943
Laeonereis.acuta	2019-08-22	C	C3	integument	body	2	10	776.529	105.601	82002	217115	0	65535	279.597
Laeonereis.acuta	2019-08-22	C	C3	integument	body	2	11	776.529	102.867	79879	211494	0	65535	272.358
Laeonereis.acuta	2019-08-22	C	C3	integument	body	2	12	776.529	103.775	80584.2	213361	0	65535	274.762
Laeonereis.acuta	2019-08-22	C	C3	integument	body	2	13	776.529	97.059	75369.4	199554	0	65535	256.982
Laeonereis.acuta	2019-08-22	C	C3	integument	body	2	14	776.529	92.255	71639	189677	0	65535	244.263
Laeonereis.acuta	2019-08-22	C	C3	integument	body	2	15	776.529	80.905	62824.8	166340	0	65535	214.21
Laeonereis.acuta	2019-08-22	C	C3	integument	body	2	16	776.529	69.724	54142.5	143352	0	65535	184.606
Laeonereis.acuta	2019-08-22	C	C3	integument	body	2	17	776.529	60.895	47287.1	125201	0	65535	161.232
Laeonereis.acuta	2019-08-22	T	4	integument	body	1	1	554.826	34.965	19399.6	51364	0	65535	92.5768
Laeonereis.acuta	2019-08-22	T	4	integument	body	1	2	554.826	34.639	19218.3	50884	0	65535	91.7116
Laeonereis.acuta	2019-08-22	T	4	integument	body	1	3	554.826	34.646	19222.5	50895	0	65535	91.7315
Laeonereis.acuta	2019-08-22	T	4	integument	body	1	4	554.826	35.164	19509.9	51656	0	65535	93.1031
Laeonereis.acuta	2019-08-22	T	4	integument	body	1	5	554.826	35.291	19580.5	51843	0	65535	93.4401
Laeonereis.acuta	2019-08-22	T	4	integument	body	1	6	554.826	35.063	19453.6	51507	0	65535	92.8345
Laeonereis.acuta	2019-08-22	T	4	integument	body	1	7	554.826	35.737	19827.9	52498	0	65535	94.6207
Laeonereis.acuta	2019-08-22	T	4	integument	body	1	8	554.826	35.987	19966.5	52865	0	65535	95.2821
Laeonereis.acuta	2019-08-22	T	4	integument	body	1	9	554.826	35.899	19917.8	52736	0	65535	95.0496
Laeonereis.acuta	2019-08-22	T	4	integument	body	1	10	554.826	36.321	20152	53356	0	65535	96.1671
Laeonereis.acuta	2019-08-22	T	4	integument	body	1	11	554.826	36.157	20060.6	53114	0	65535	95.7309
Laeonereis.acuta	2019-08-22	T	4	integument	body	1	12	554.826	36.202	20085.9	53181	0	65535	95.8517
Laeonereis.acuta	2019-08-22	T	4	integument	body	1	13	554.826	36.981	20518	54325	0	65535	97.9136
Laeonereis.acuta	2019-08-22	T	4	integument	body	1	14	554.826	36.488	20244.5	53601	0	65535	96.6087
Laeonereis.acuta	2019-08-22	T	4	integument	body	1	15	554.826	36.801	20417.9	54060	0	65535	97.436
Laeonereis.acuta	2019-08-22	T	4	integument	body	1	16	554.826	36.915	20481.3	54228	0	65535	97.7388
Laeonereis.acuta	2019-08-22	T	4	integument	body	1	17	554.826	37.273	20680	54754	0	65535	98.6868
Laeonereis.acuta	2019-08-22	T	4	integument	body	1	18	554.826	37.419	20760.8	54968	0	65535	99.0725
Laeonereis.acuta	2019-08-22	T	4	integument	body	1	19	554.826	37.444	20774.8	55005	0	65535	99.1392
Laeonereis.acuta	2019-08-22	T	4	integument	body	1	20	554.826	37.385	20742.3	54919	0	65535	98.9842
Laeonereis.acuta	2019-08-22	T	4	integument	body	1	21	554.826	36.616	20315.5	53789	0	65535	96.9475
Laeonereis.acuta	2019-08-22	T	4	integument	body	1	22	554.826	37.549	20833	55159	0	65535	99.4168
Laeonereis.acuta	2019-08-22	T	4	integument	body	1	23	554.826	37.824	20985.6	55563	0	65535	100.145
Laeonereis.acuta	2019-08-22	T	4	integument	body	1	24	554.826	38.694	21468.2	56841	0	65535	102.448
Laeonereis.acuta	2019-08-22	T	4	integument	body	1	25	554.826	38.395	21302.4	56402	0	65535	101.657
Laeonereis.acuta	2019-08-22	T	4	integument	body	1	26	554.826	38.525	21374.6	56593	0	65535	102.001
Laeonereis.acuta	2019-08-22	T	4	integument	body	1	27	554.826	39.895	22134.9	58606	0	65535	105.63
Laeonereis.acuta	2019-08-22	T	4	integument	body	1	28	554.826	38.896	21580.4	57138	0	65535	102.984
Laeonereis.acuta	2019-08-22	T	4	integument	body	1	29	554.826	39.674	22012.1	58281	0	65535	105.044
Laeonereis.acuta	2019-08-22	T	4	integument	body	1	30	554.826	40.835	22656.5	59987	0	65535	108.119
Laeonereis.acuta	2019-08-22	T	4	integument	body	1	31	554.826	41.939	23268.7	61608	0	65535	111.04
Laeonereis.acuta	2019-08-22	T	4	integument	body	1	32	554.826	44.713	24807.8	65683	0	65535	118.385
Laeonereis.acuta	2019-08-22	T	4	integument	body	1	33	554.826	47.727	26480.2	70111	0	65535	126.366
Laeonereis.acuta	2019-08-22	T	4	integument	body	1	34	554.826	53.81	29855.2	79047	0	65535	142.472
Laeonereis.acuta	2019-08-22	T	4	integument	body	1	35	554.826	60.726	33692.2	89206	0	65535	160.782
Laeonereis.acuta	2019-08-22	T	4	integument	body	1	36	554.826	69.384	38496	101925	0	65535	183.706
Laeonereis.acuta	2019-08-22	T	4	integument	body	1	37	554.826	83.297	46215.6	122364	0	65535	220.545
Laeonereis.acuta	2019-08-22	T	4	integument	body	1	38	554.826	103.199	57257.7	151600	0	65535	273.239
Laeonereis.acuta	2019-08-22	T	4	integument	body	1	39	554.826	126.277	70061.8	185501	0	65535	334.341
Laeonereis.acuta	2019-08-22	T	4	integument	body	1	40	554.826	151.751	84195.3	222922	0	65535	401.787
Laeonereis.acuta	2019-08-22	T	4	integument	body	1	41	554.826	172.453	95681.6	253334	0	65535	456.601
Laeonereis.acuta	2019-08-22	T	4	integument	body	1	42	554.826	187.368	103957	275244	0	65535	496.091
Laeonereis.acuta	2019-08-22	T	4	integument	body	1	43	554.826	190.189	105522	279388	0	65535	503.56
Laeonereis.acuta	2019-08-22	T	4	integument	body	1	44	554.826	188.684	104687	277177	0	65535	499.575
Laeonereis.acuta	2019-08-22	T	4	integument	body	1	45	554.826	177.618	98547.1	260921	0	65535	470.275
Laeonereis.acuta	2019-08-22	T	4	integument	body	1	46	554.826	165.007	91550	242395	0	65535	436.885
Laeonereis.acuta	2019-08-22	T	4	integument	body	1	47	554.826	144.904	80396.5	212864	0	65535	383.659
Laeonereis.acuta	2019-08-22	T	4	integument	body	1	48	554.826	126.481	70174.7	185800	0	65535	334.88
Laeonereis.acuta	2019-08-22	T	4	integument	body	1	49	554.826	106.422	59045.7	156334	0	65535	281.771
Laeonereis.acuta	2019-08-22	T	4	integument	body	1	50	554.826	86.224	47839.3	126663	0	65535	228.293
Laeonereis.acuta	2019-08-22	T	4	integument	body	1	51	554.826	73.029	40518.5	107280	0	65535	193.358
Laeonereis.acuta	2019-08-22	T	4	integument	body	1	52	554.826	65.469	36323.9	96174	0	65535	173.341
Laeonereis.acuta	2019-08-22	T	4	integument	body	1	53	554.826	57.103	31682.5	83885	0	65535	151.192
Laeonereis.acuta	2019-08-22	T	4	integument	body	1	54	554.826	51.543	28597.5	75717	0	65535	136.47
Laeonereis.acuta	2019-08-22	T	4	integument	body	1	55	554.826	46.777	25953.3	68716	0	65535	123.851
Laeonereis.acuta	2019-08-22	T	4	integument	body	1	56	554.826	43.63	24207.2	64093	0	65535	115.519
Laeonereis.acuta	2019-08-22	T	4	integument	body	1	57	554.826	41.789	23185.6	61388	0	65535	110.644
Laeonereis.acuta	2019-08-22	T	4	muscle	body	1	1	2623.05	41.679	109327	289463	0	65535	110.353
Laeonereis.acuta	2019-08-22	T	4	muscle	body	1	2	2623.05	42.598	111736	295840	0	65535	112.785
Laeonereis.acuta	2019-08-22	T	4	muscle	body	1	3	2623.05	43.466	114012	301868	0	65535	115.083
Laeonereis.acuta	2019-08-22	T	4	muscle	body	1	4	2623.05	44.875	117710	311657	0	65535	118.815
Laeonereis.acuta	2019-08-22	T	4	muscle	body	1	5	2623.05	46.085	120882	320057	0	65535	122.017
Laeonereis.acuta	2019-08-22	T	4	muscle	body	1	6	2623.05	47.948	125770	332999	0	65535	126.951
Laeonereis.acuta	2019-08-22	T	4	muscle	body	1	7	2623.05	51.891	136112	360380	0	65535	137.39
Laeonereis.acuta	2019-08-22	T	4	muscle	body	1	8	2623.05	58.914	154534	409155	0	65535	155.984
Laeonereis.acuta	2019-08-22	T	4	muscle	body	1	9	2623.05	74.207	194648	515366	0	65535	196.476
Laeonereis.acuta	2019-08-22	T	4	muscle	body	1	10	2623.05	101.195	265440	702801	0	65535	267.932
Laeonereis.acuta	2019-08-22	T	4	muscle	body	1	11	2623.05	130.35	341915	905282	0	65535	345.125
Laeonereis.acuta	2019-08-22	T	4	muscle	body	1	12	2623.05	153.068	401506	1063059	0	65535	405.275
Laeonereis.acuta	2019-08-22	T	4	muscle	body	1	13	2623.05	174.05	456541	1208775	0	65535	460.828
Laeonereis.acuta	2019-08-22	T	4	muscle	body	1	14	2623.05	187.305	491310	1300830	0	65535	495.922
Laeonereis.acuta	2019-08-22	T	4	muscle	body	1	15	2623.05	201.577	528746	1399949	0	65535	533.71
Laeonereis.acuta	2019-08-22	T	4	muscle	body	1	16	2623.05	218.04	571930	1514288	0	65535	577.3
Laeonereis.acuta	2019-08-22	T	4	muscle	body	1	17	2623.05	232.034	608638	1611479	0	65535	614.352
Laeonereis.acuta	2019-08-22	T	4	muscle	body	1	18	2623.05	241.153	632557	1674807	0	65535	638.495
Laeonereis.acuta	2019-08-22	T	4	muscle	body	1	19	2623.05	246.845	647488	1714339	0	65535	653.566
Laeonereis.acuta	2019-08-22	T	4	muscle	body	1	20	2623.05	243.429	638527	1690614	0	65535	644.521
Laeonereis.acuta	2019-08-22	T	4	muscle	body	1	21	2623.05	231.406	606990	1607114	0	65535	612.688
Laeonereis.acuta	2019-08-22	T	4	muscle	body	1	22	2623.05	215.627	565601	1497529	0	65535	570.911
Laeonereis.acuta	2019-08-22	T	4	muscle	body	1	23	2623.05	197.604	518325	1372358	0	65535	523.191
Laeonereis.acuta	2019-08-22	T	4	muscle	body	1	24	2623.05	173.658	455513	1206052	0	65535	459.789
Laeonereis.acuta	2019-08-22	T	4	muscle	body	1	25	2623.05	149.489	392118	1038202	0	65535	395.799
Laeonereis.acuta	2019-08-22	T	4	muscle	body	1	26	2623.05	131.831	345799	915564	0	65535	349.045
Laeonereis.acuta	2019-08-22	T	4	muscle	body	1	27	2623.05	118.836	311714	825318	0	65535	314.64
Laeonereis.acuta	2019-08-22	T	4	muscle	body	1	28	2623.05	108.273	284006	751957	0	65535	286.672
Laeonereis.acuta	2019-08-22	T	4	muscle	body	1	29	2623.05	98.375	258043	683216	0	65535	260.466
Laeonereis.acuta	2019-08-22	T	4	muscle	body	1	30	2623.05	89.772	235476	623466	0	65535	237.687
Laeonereis.acuta	2019-08-22	T	4	muscle	body	1	31	2623.05	80.571	211343	559569	0	65535	213.327
Laeonereis.acuta	2019-08-22	T	4	muscle	body	1	32	2623.05	72.751	190830	505256	0	65535	192.621
Laeonereis.acuta	2019-08-22	T	4	muscle	body	1	33	2623.05	67.773	177773	470686	0	65535	179.442
Laeonereis.acuta	2019-08-22	T	4	muscle	body	1	34	2623.05	63.283	165995	439502	0	65535	167.554
Laeonereis.acuta	2019-08-22	T	4	muscle	body	1	35	2623.05	60.018	157431	416826	0	65535	158.909
Laeonereis.acuta	2019-08-22	T	4	muscle	body	1	36	2623.05	57.854	151754	401797	0	65535	153.179
Laeonereis.acuta	2019-08-22	T	4	muscle	body	1	37	2623.05	55.236	144887	383615	0	65535	146.248
Laeonereis.acuta	2019-08-22	T	4	muscle	body	1	38	2623.05	53.396	140060	370835	0	65535	141.375
Laeonereis.acuta	2019-08-22	T	4	muscle	body	1	39	2623.05	51.223	134361	355744	0	65535	135.622
Laeonereis.acuta	2019-08-22	T	4	muscle	body	1	40	2623.05	49.184	129011	341580	0	65535	130.222
Laeonereis.acuta	2019-08-22	T	4	muscle	body	1	41	2623.05	47.77	125303	331761	0	65535	126.479
Laeonereis.acuta	2019-08-22	T	4	muscle	body	1	42	2623.05	46.465	121880	322699	0	65535	123.024
Laeonereis.acuta	2019-08-22	T	4	muscle	body	1	43	2623.05	46.101	120925	320171	0	65535	122.06
Laeonereis.acuta	2019-08-22	T	4	muscle	body	1	44	2623.05	45.299	118821	314600	0	65535	119.937
Laeonereis.acuta	2019-08-22	T	4	muscle	body	1	45	2623.05	44.686	117212	310341	0	65535	118.313
Laeonereis.acuta	2019-08-22	T	4	muscle	body	1	46	2623.05	43.727	114698	303684	0	65535	115.775
Laeonereis.acuta	2019-08-22	T	4	muscle	body	1	47	2623.05	42.949	112658	298283	0	65535	113.716
Laeonereis.acuta	2019-08-22	T	4	muscle	body	1	48	2623.05	42.539	111581	295431	0	65535	112.629
Laeonereis.acuta	2019-08-22	T	4	muscle	body	1	49	2623.05	41.451	108727	287875	0	65535	109.748
Laeonereis.acuta	2019-08-22	T	4	muscle	body	1	50	2623.05	41.107	107826	285488	0	65535	108.838
Laeonereis.acuta	2019-08-22	T	4	muscle	body	1	51	2623.05	40.543	106346	281571	0	65535	107.345
Laeonereis.acuta	2019-08-22	T	4	muscle	body	1	52	2623.05	40.012	104952	277880	0	65535	105.938
Laeonereis.acuta	2019-08-22	T	4	muscle	body	1	53	2623.05	40.235	105540	279435	0	65535	106.53
Laeonereis.acuta	2019-08-22	T	4	muscle	body	1	54	2623.05	39.495	103598	274294	0	65535	104.571
Laeonereis.acuta	2019-08-22	T	4	muscle	body	1	55	2623.05	39.269	103004	272722	0	65535	103.971
Laeonereis.acuta	2019-08-22	T	4	muscle	body	1	56	2623.05	38.543	101099	267678	0	65535	102.048
Laeonereis.acuta	2019-08-22	T	4	muscle	body	1	57	2623.05	38.385	100685	266581	0	65535	101.63
Laeonereis.acuta	2019-08-22	T	4	integument	body	2	1	1038.65	178.771	185680	491621	0	65535	473.329
Laeonereis.acuta	2019-08-22	T	4	integument	body	2	2	1038.65	170.288	176869	468292	0	65535	450.868
Laeonereis.acuta	2019-08-22	T	4	integument	body	2	3	1038.65	156.84	162901	431309	0	65535	415.261
Laeonereis.acuta	2019-08-22	T	4	integument	body	2	4	1038.65	145.201	150812	399303	0	65535	384.446
Laeonereis.acuta	2019-08-22	T	4	integument	body	2	5	1038.65	135.345	140576	372199	0	65535	358.35
Laeonereis.acuta	2019-08-22	T	4	integument	body	2	6	1038.65	123.679	128459	340117	0	65535	327.462
Laeonereis.acuta	2019-08-22	T	4	integument	body	2	7	1038.65	111.497	115806	306618	0	65535	295.209
Laeonereis.acuta	2019-08-22	T	4	integument	body	2	8	1038.65	101.912	105851	280259	0	65535	269.831
Laeonereis.acuta	2019-08-22	T	4	integument	body	2	9	1038.65	90.666	94170	249332	0	65535	240.055
Laeonereis.acuta	2019-08-22	T	4	integument	body	2	10	1038.65	80.063	83157.4	220174	0	65535	211.982
Laeonereis.acuta	2019-08-22	T	4	integument	body	2	11	1038.65	72.239	75030.6	198657	0	65535	191.265
Laeonereis.acuta	2019-08-22	T	4	integument	body	2	12	1038.65	66.407	68973.3	182619	0	65535	175.824
Laeonereis.acuta	2019-08-22	T	4	integument	body	2	13	1038.65	60.791	63140.2	167175	0	65535	160.955
Laeonereis.acuta	2019-08-22	T	4	integument	body	2	14	1038.65	56.939	59139	156581	0	65535	150.755
Laeonereis.acuta	2019-08-22	T	4	integument	body	2	15	1038.65	53.088	55140	145993	0	65535	140.561
Laeonereis.acuta	2019-08-22	T	4	integument	body	2	16	1038.65	50.323	52268.1	138389	0	65535	133.24
Laeonereis.acuta	2019-08-22	T	4	integument	body	2	17	1038.65	46.404	48197.3	127611	0	65535	122.863
Laeonereis.acuta	2019-08-22	T	4	integument	body	2	18	1038.65	43.573	45257.4	119827	0	65535	115.368
Laeonereis.acuta	2019-08-22	T	4	integument	body	2	19	1038.65	42.452	44093	116744	0	65535	112.4
Laeonereis.acuta	2019-08-22	T	4	integument	body	2	20	1038.65	41.172	42763.1	113223	0	65535	109.01
Laeonereis.acuta	2019-08-22	T	4	integument	body	2	21	1038.65	40.513	42079.1	111412	0	65535	107.267
Laeonereis.acuta	2019-08-22	T	4	integument	body	2	22	1038.65	39.779	41316.6	109393	0	65535	105.323
Laeonereis.acuta	2019-08-22	T	4	integument	body	2	23	1038.65	39.339	40858.8	108181	0	65535	104.156
Laeonereis.acuta	2019-08-22	T	4	integument	body	2	24	1038.65	38.271	39749.9	105245	0	65535	101.329
Laeonereis.acuta	2019-08-22	T	4	integument	body	2	25	1038.65	38.279	39758.2	105267	0	65535	101.35
Laeonereis.acuta	2019-08-22	T	4	integument	body	2	26	1038.65	38.053	39523.7	104646	0	65535	100.752
Laeonereis.acuta	2019-08-22	T	4	integument	body	2	27	1038.65	37.133	38568.1	102116	0	65535	98.3165
Laeonereis.acuta	2019-08-22	T	4	integument	body	2	28	1038.65	36.659	38075.2	100811	0	65535	97.06
Laeonereis.acuta	2019-08-22	T	4	integument	body	2	29	1038.65	36.519	37930.6	100428	0	65535	96.6913
Laeonereis.acuta	2019-08-22	T	4	integument	body	2	30	1038.65	36.651	38066.9	100789	0	65535	97.0388
Laeonereis.acuta	2019-08-22	T	4	integument	body	2	31	1038.65	36.214	37613.3	99588	0	65535	95.8825
Laeonereis.acuta	2019-08-22	T	4	integument	body	2	32	1038.65	36.192	37591	99529	0	65535	95.8257
Laeonereis.acuta	2019-08-22	T	4	integument	body	2	33	1038.65	35.684	37062.7	98130	0	65535	94.4788
Laeonereis.acuta	2019-08-22	T	4	integument	body	2	34	1038.65	35.82	37204.3	98505	0	65535	94.8398
Laeonereis.acuta	2019-08-22	T	4	integument	body	2	35	1038.65	35.473	36843.6	97550	0	65535	93.9204
Laeonereis.acuta	2019-08-22	T	4	integument	body	2	36	1038.65	35.222	36583	96860	0	65535	93.256
Laeonereis.acuta	2019-08-22	T	4	integument	body	2	37	1038.65	35.379	36746.5	97293	0	65535	93.6729
Laeonereis.acuta	2019-08-22	T	4	integument	body	2	38	1038.65	35.201	36561.8	96804	0	65535	93.2021
Laeonereis.acuta	2019-08-22	T	4	integument	body	2	39	1038.65	35.511	36882.9	97654	0	65535	94.0205
Laeonereis.acuta	2019-08-22	T	4	integument	body	2	40	1038.65	35.138	36495.7	96629	0	65535	93.0336
Laeonereis.acuta	2019-08-22	T	4	integument	body	2	41	1038.65	35.053	36407.7	96396	0	65535	92.8093
Laeonereis.acuta	2019-08-22	T	4	integument	body	2	42	1038.65	35.247	36609.4	96930	0	65535	93.3234
Laeonereis.acuta	2019-08-22	T	4	integument	body	2	43	1038.65	34.626	35964.3	95222	0	65535	91.679
Laeonereis.acuta	2019-08-22	T	4	muscle	body	2	1	2379.44	35.684	84908.7	224811	0	65535	94.4805
Laeonereis.acuta	2019-08-22	T	4	muscle	body	2	2	2379.44	35.863	85334.8	225939	0	65535	94.9546
Laeonereis.acuta	2019-08-22	T	4	muscle	body	2	3	2379.44	35.755	85076.8	225256	0	65535	94.6675
Laeonereis.acuta	2019-08-22	T	4	muscle	body	2	4	2379.44	35.811	85209.7	225608	0	65535	94.8155
Laeonereis.acuta	2019-08-22	T	4	muscle	body	2	5	2379.44	35.808	85202.6	225589	0	65535	94.8075
Laeonereis.acuta	2019-08-22	T	4	muscle	body	2	6	2379.44	35.532	84547.3	223854	0	65535	94.0783
Laeonereis.acuta	2019-08-22	T	4	muscle	body	2	7	2379.44	35.766	85104	225328	0	65535	94.6978
Laeonereis.acuta	2019-08-22	T	4	muscle	body	2	8	2379.44	35.975	85600.3	226642	0	65535	95.25
Laeonereis.acuta	2019-08-22	T	4	muscle	body	2	9	2379.44	36.026	85722.6	226966	0	65535	95.3862
Laeonereis.acuta	2019-08-22	T	4	muscle	body	2	10	2379.44	36.023	85715.8	226948	0	65535	95.3786
Laeonereis.acuta	2019-08-22	T	4	muscle	body	2	11	2379.44	36.264	86288	228463	0	65535	96.0153
Laeonereis.acuta	2019-08-22	T	4	muscle	body	2	12	2379.44	36.238	86225.4	228297	0	65535	95.9456
Laeonereis.acuta	2019-08-22	T	4	muscle	body	2	13	2379.44	36.552	86973.6	230278	0	65535	96.7781
Laeonereis.acuta	2019-08-22	T	4	muscle	body	2	14	2379.44	36.556	86983.4	230304	0	65535	96.789
Laeonereis.acuta	2019-08-22	T	4	muscle	body	2	15	2379.44	36.622	87140.9	230721	0	65535	96.9643
Laeonereis.acuta	2019-08-22	T	4	muscle	body	2	16	2379.44	36.772	87496.6	231663	0	65535	97.3602
Laeonereis.acuta	2019-08-22	T	4	muscle	body	2	17	2379.44	37.474	89168.3	236089	0	65535	99.2203
Laeonereis.acuta	2019-08-22	T	4	muscle	body	2	18	2379.44	37.525	89289.2	236409	0	65535	99.3548
Laeonereis.acuta	2019-08-22	T	4	muscle	body	2	19	2379.44	38.136	90741.8	240255	0	65535	100.971
Laeonereis.acuta	2019-08-22	T	4	muscle	body	2	20	2379.44	39.189	93248.1	246891	0	65535	103.76
Laeonereis.acuta	2019-08-22	T	4	muscle	body	2	21	2379.44	39.739	94556.4	250355	0	65535	105.216
Laeonereis.acuta	2019-08-22	T	4	muscle	body	2	22	2379.44	40.838	97172.7	257282	0	65535	108.127
Laeonereis.acuta	2019-08-22	T	4	muscle	body	2	23	2379.44	42.692	101582	268957	0	65535	113.034
Laeonereis.acuta	2019-08-22	T	4	muscle	body	2	24	2379.44	45.176	107495	284611	0	65535	119.612
Laeonereis.acuta	2019-08-22	T	4	muscle	body	2	25	2379.44	48.145	114558	303314	0	65535	127.473
Laeonereis.acuta	2019-08-22	T	4	muscle	body	2	26	2379.44	53.783	127972	338830	0	65535	142.399
Laeonereis.acuta	2019-08-22	T	4	muscle	body	2	27	2379.44	61.206	145637	385599	0	65535	162.054
Laeonereis.acuta	2019-08-22	T	4	muscle	body	2	28	2379.44	71.563	170281	450849	0	65535	189.477
Laeonereis.acuta	2019-08-22	T	4	muscle	body	2	29	2379.44	79.353	188817	499927	0	65535	210.103
Laeonereis.acuta	2019-08-22	T	4	muscle	body	2	30	2379.44	89.026	211832	560862	0	65535	235.711
Laeonereis.acuta	2019-08-22	T	4	muscle	body	2	31	2379.44	100.585	239335	633683	0	65535	266.316
Laeonereis.acuta	2019-08-22	T	4	muscle	body	2	32	2379.44	108.637	258497	684416	0	65535	287.637
Laeonereis.acuta	2019-08-22	T	4	muscle	body	2	33	2379.44	112.448	267565	708425	0	65535	297.727
Laeonereis.acuta	2019-08-22	T	4	muscle	body	2	34	2379.44	109.567	260708	690271	0	65535	290.098
Laeonereis.acuta	2019-08-22	T	4	muscle	body	2	35	2379.44	99.893	237691	629329	0	65535	264.486
Laeonereis.acuta	2019-08-22	T	4	muscle	body	2	36	2379.44	88.953	211659	560405	0	65535	235.519
Laeonereis.acuta	2019-08-22	T	4	muscle	body	2	37	2379.44	78.112	185862	492103	0	65535	206.814
Laeonereis.acuta	2019-08-22	T	4	muscle	body	2	38	2379.44	68.231	162352	429855	0	65535	180.654
Laeonereis.acuta	2019-08-22	T	4	muscle	body	2	39	2379.44	58.525	139258	368710	0	65535	154.956
Laeonereis.acuta	2019-08-22	T	4	muscle	body	2	40	2379.44	51.579	122729	324946	0	65535	136.564
Laeonereis.acuta	2019-08-22	T	4	muscle	body	2	41	2379.44	45.929	109286	289354	0	65535	121.606
Laeonereis.acuta	2019-08-22	T	4	muscle	body	2	42	2379.44	42.161	100320	265616	0	65535	111.629
Laeonereis.acuta	2019-08-22	T	4	muscle	body	2	43	2379.44	39.663	94375.1	249875	0	65535	105.014
Laeonereis.acuta	2019-08-22	T	4	integument	body	3	1	995.967	92.271	91898.6	243318	0	65535	244.303
Laeonereis.acuta	2019-08-22	T	4	integument	body	3	2	995.967	126.143	125634	332639	0	65535	333.986
Laeonereis.acuta	2019-08-22	T	4	integument	body	3	3	995.967	154.647	154023	407803	0	65535	409.454
Laeonereis.acuta	2019-08-22	T	4	integument	body	3	4	995.967	175.319	174612	462317	0	65535	464.189
Laeonereis.acuta	2019-08-22	T	4	integument	body	3	5	995.967	188.273	187514	496476	0	65535	498.486
Laeonereis.acuta	2019-08-22	T	4	integument	body	3	6	995.967	191.345	190573	504576	0	65535	506.619
Laeonereis.acuta	2019-08-22	T	4	integument	body	3	7	995.967	187.79	187033	495203	0	65535	497.208
Laeonereis.acuta	2019-08-22	T	4	integument	body	3	8	995.967	180.061	179335	474821	0	65535	476.744
Laeonereis.acuta	2019-08-22	T	4	integument	body	3	9	995.967	164.807	164143	434597	0	65535	436.357
Laeonereis.acuta	2019-08-22	T	4	integument	body	3	10	995.967	149.094	148492	393160	0	65535	394.752
Laeonereis.acuta	2019-08-22	T	4	integument	body	3	11	995.967	139.832	139268	368737	0	65535	370.23
Laeonereis.acuta	2019-08-22	T	4	integument	body	3	12	995.967	127.006	126493	334914	0	65535	336.27
Laeonereis.acuta	2019-08-22	T	4	integument	body	3	13	995.967	111.3	110851	293497	0	65535	294.685
Laeonereis.acuta	2019-08-22	T	4	integument	body	3	14	995.967	99.187	98787.3	261557	0	65535	262.616
Laeonereis.acuta	2019-08-22	T	4	integument	body	3	15	995.967	84.338	83997.7	222399	0	65535	223.3
Laeonereis.acuta	2019-08-22	T	4	integument	body	3	16	995.967	70.353	70069.7	185522	0	65535	186.273
Laeonereis.acuta	2019-08-22	T	4	integument	body	3	17	995.967	61.703	61453.8	162710	0	65535	163.369
Laeonereis.acuta	2019-08-22	T	4	integument	body	3	18	995.967	56.717	56488.4	149563	0	65535	150.169
Laeonereis.acuta	2019-08-22	T	4	integument	body	3	19	995.967	51.635	51426.6	136161	0	65535	136.712
Laeonereis.acuta	2019-08-22	T	4	integument	body	3	20	995.967	49.473	49273	130459	0	65535	130.987
Laeonereis.acuta	2019-08-22	T	4	integument	body	3	21	995.967	45.599	45414.9	120244	0	65535	120.731
Laeonereis.acuta	2019-08-22	T	4	integument	body	3	22	995.967	42.912	42738.6	113158	0	65535	113.616
Laeonereis.acuta	2019-08-22	T	4	integument	body	3	23	995.967	41.365	41198.4	109080	0	65535	109.522
Laeonereis.acuta	2019-08-22	T	4	integument	body	3	24	995.967	39.817	39656.6	104998	0	65535	105.423
Laeonereis.acuta	2019-08-22	T	4	integument	body	3	25	995.967	39.387	39227.9	103863	0	65535	104.284
Laeonereis.acuta	2019-08-22	T	4	muscle	body	3	1	697.97	38.864	27126	71821	0	65535	102.9
Laeonereis.acuta	2019-08-22	T	4	muscle	body	3	2	697.97	39.466	27546.4	72934	0	65535	104.494
Laeonereis.acuta	2019-08-22	T	4	muscle	body	3	3	697.97	40.051	27954.3	74014	0	65535	106.042
Laeonereis.acuta	2019-08-22	T	4	muscle	body	3	4	697.97	40.538	28294.6	74915	0	65535	107.333
Laeonereis.acuta	2019-08-22	T	4	muscle	body	3	5	697.97	41.54	28993.7	76766	0	65535	109.985
Laeonereis.acuta	2019-08-22	T	4	muscle	body	3	6	697.97	43.975	30693.3	81266	0	65535	116.432
Laeonereis.acuta	2019-08-22	T	4	muscle	body	3	7	697.97	47.772	33343.6	88283	0	65535	126.485
Laeonereis.acuta	2019-08-22	T	4	muscle	body	3	8	697.97	53.515	37352	98896	0	65535	141.691
Laeonereis.acuta	2019-08-22	T	4	muscle	body	3	9	697.97	61.529	42945.5	113706	0	65535	162.91
Laeonereis.acuta	2019-08-22	T	4	muscle	body	3	10	697.97	76.017	53057.8	140480	0	65535	201.269
Laeonereis.acuta	2019-08-22	T	4	muscle	body	3	11	697.97	90.92	63459.4	168020	0	65535	240.727
Laeonereis.acuta	2019-08-22	T	4	muscle	body	3	12	697.97	107.292	74886.7	198276	0	65535	284.075
Laeonereis.acuta	2019-08-22	T	4	muscle	body	3	13	697.97	122.669	85619.2	226692	0	65535	324.788
Laeonereis.acuta	2019-08-22	T	4	muscle	body	3	14	697.97	140.039	97743	258792	0	65535	370.778
Laeonereis.acuta	2019-08-22	T	4	muscle	body	3	15	697.97	146.483	102241	270701	0	65535	387.84
Laeonereis.acuta	2019-08-22	T	4	muscle	body	3	16	697.97	150.137	104791	277454	0	65535	397.516
Laeonereis.acuta	2019-08-22	T	4	muscle	body	3	17	697.97	145.22	101359	268366	0	65535	384.495
Laeonereis.acuta	2019-08-22	T	4	muscle	body	3	18	697.97	138.616	96749.7	256162	0	65535	367.01
Laeonereis.acuta	2019-08-22	T	4	muscle	body	3	19	697.97	126.325	88170.8	233448	0	65535	334.467
Laeonereis.acuta	2019-08-22	T	4	muscle	body	3	20	697.97	115.53	80636.7	213500	0	65535	305.887
Laeonereis.acuta	2019-08-22	T	4	muscle	body	3	21	697.97	99.959	69768.3	184724	0	65535	264.659
Laeonereis.acuta	2019-08-22	T	4	muscle	body	3	22	697.97	87.264	60907.7	161264	0	65535	231.047
Laeonereis.acuta	2019-08-22	T	4	muscle	body	3	23	697.97	73.011	50959.7	134925	0	65535	193.311
Laeonereis.acuta	2019-08-22	T	4	muscle	body	3	24	697.97	59.248	41353.2	109490	0	65535	156.869
Laeonereis.acuta	2019-08-22	T	4	muscle	body	3	25	697.97	51.705	36088.2	95550	0	65535	136.897
Laeonereis.acuta	2019-08-22	T	4	integument	body	4	1	1386.12	36.022	49930.5	132200	0	65535	95.3741
Laeonereis.acuta	2019-08-22	T	4	integument	body	4	2	1386.12	36.023	49932	132204	0	65535	95.377
Laeonereis.acuta	2019-08-22	T	4	integument	body	4	3	1386.12	36.651	50803	134510	0	65535	97.0407
Laeonereis.acuta	2019-08-22	T	4	integument	body	4	4	1386.12	36.517	50617.6	134019	0	65535	96.6864
Laeonereis.acuta	2019-08-22	T	4	integument	body	4	5	1386.12	36.72	50898.2	134762	0	65535	97.2225
Laeonereis.acuta	2019-08-22	T	4	integument	body	4	6	1386.12	36.702	50872.9	134695	0	65535	97.1741
Laeonereis.acuta	2019-08-22	T	4	integument	body	4	7	1386.12	37.155	51501	136358	0	65535	98.3739
Laeonereis.acuta	2019-08-22	T	4	integument	body	4	8	1386.12	37.331	51745.3	137005	0	65535	98.8406
Laeonereis.acuta	2019-08-22	T	4	integument	body	4	9	1386.12	37.732	52300.9	138476	0	65535	99.9019
Laeonereis.acuta	2019-08-22	T	4	integument	body	4	10	1386.12	37.486	51959.5	137572	0	65535	99.2497
Laeonereis.acuta	2019-08-22	T	4	integument	body	4	11	1386.12	38.213	52968.3	140243	0	65535	101.177
Laeonereis.acuta	2019-08-22	T	4	integument	body	4	12	1386.12	38.235	52997.8	140321	0	65535	101.233
Laeonereis.acuta	2019-08-22	T	4	integument	body	4	13	1386.12	39.06	54141.4	143349	0	65535	103.417
Laeonereis.acuta	2019-08-22	T	4	integument	body	4	14	1386.12	39.451	54684.5	144787	0	65535	104.455
Laeonereis.acuta	2019-08-22	T	4	integument	body	4	15	1386.12	40.599	56275	148998	0	65535	107.493
Laeonereis.acuta	2019-08-22	T	4	integument	body	4	16	1386.12	40.999	56830.2	150468	0	65535	108.553
Laeonereis.acuta	2019-08-22	T	4	integument	body	4	17	1386.12	43.258	59961.2	158758	0	65535	114.534
Laeonereis.acuta	2019-08-22	T	4	integument	body	4	18	1386.12	44.641	61877.2	163831	0	65535	118.194
Laeonereis.acuta	2019-08-22	T	4	integument	body	4	19	1386.12	47.301	65565	173595	0	65535	125.238
Laeonereis.acuta	2019-08-22	T	4	integument	body	4	20	1386.12	51.651	71594.4	189559	0	65535	136.755
Laeonereis.acuta	2019-08-22	T	4	integument	body	4	21	1386.12	58.902	81645.5	216171	0	65535	155.954
Laeonereis.acuta	2019-08-22	T	4	integument	body	4	22	1386.12	70.748	98065.2	259645	0	65535	187.318
Laeonereis.acuta	2019-08-22	T	4	integument	body	4	23	1386.12	90.304	125172	331414	0	65535	239.095
Laeonereis.acuta	2019-08-22	T	4	integument	body	4	24	1386.12	119.397	165498	438186	0	65535	316.124
Laeonereis.acuta	2019-08-22	T	4	integument	body	4	25	1386.12	149.71	207516	549435	0	65535	396.383
Laeonereis.acuta	2019-08-22	T	4	integument	body	4	26	1386.12	173.508	240503	636775	0	65535	459.394
Laeonereis.acuta	2019-08-22	T	4	integument	body	4	27	1386.12	190.468	264011	699017	0	65535	504.298
Laeonereis.acuta	2019-08-22	T	4	integument	body	4	28	1386.12	200.746	278258	736738	0	65535	531.511
Laeonereis.acuta	2019-08-22	T	4	integument	body	4	29	1386.12	201.571	279402	739767	0	65535	533.696
Laeonereis.acuta	2019-08-22	T	4	integument	body	4	30	1386.12	186.969	259162	686178	0	65535	495.035
Laeonereis.acuta	2019-08-22	T	4	integument	body	4	31	1386.12	161.767	224229	593685	0	65535	428.307
Laeonereis.acuta	2019-08-22	T	4	integument	body	4	32	1386.12	137.966	191237	506334	0	65535	365.289
Laeonereis.acuta	2019-08-22	T	4	integument	body	4	33	1386.12	116.882	162012	428957	0	65535	309.466
Laeonereis.acuta	2019-08-22	T	4	integument	body	4	34	1386.12	97.128	134631	356460	0	65535	257.164
Laeonereis.acuta	2019-08-22	T	4	integument	body	4	35	1386.12	82.666	114586	303386	0	65535	218.874
Laeonereis.acuta	2019-08-22	T	4	integument	body	4	36	1386.12	68.941	95561.1	253015	0	65535	182.535
Laeonereis.acuta	2019-08-22	T	4	integument	body	4	37	1386.12	60.325	83618.2	221394	0	65535	159.722
Laeonereis.acuta	2019-08-22	T	4	integument	body	4	38	1386.12	52.021	72106.9	190916	0	65535	137.734
Laeonereis.acuta	2019-08-22	T	4	muscle	body	4	1	1297.36	43.823	56854	150531	0	65535	116.028
Laeonereis.acuta	2019-08-22	T	4	muscle	body	4	2	1297.36	45.836	59466.1	157447	0	65535	121.359
Laeonereis.acuta	2019-08-22	T	4	muscle	body	4	3	1297.36	48.983	63548.9	168257	0	65535	129.692
Laeonereis.acuta	2019-08-22	T	4	muscle	body	4	4	1297.36	55.412	71889.8	190341	0	65535	146.714
Laeonereis.acuta	2019-08-22	T	4	muscle	body	4	5	1297.36	66.441	86198.2	228225	0	65535	175.915
Laeonereis.acuta	2019-08-22	T	4	muscle	body	4	6	1297.36	81.931	106294	281432	0	65535	216.926
Laeonereis.acuta	2019-08-22	T	4	muscle	body	4	7	1297.36	103.196	133883	354479	0	65535	273.23
Laeonereis.acuta	2019-08-22	T	4	muscle	body	4	8	1297.36	124.56	161600	427865	0	65535	329.796
Laeonereis.acuta	2019-08-22	T	4	muscle	body	4	9	1297.36	139.978	181602	480825	0	65535	370.617
Laeonereis.acuta	2019-08-22	T	4	muscle	body	4	10	1297.36	148.811	193062	511167	0	65535	394.005
Laeonereis.acuta	2019-08-22	T	4	muscle	body	4	11	1297.36	157.142	203870	539782	0	65535	416.061
Laeonereis.acuta	2019-08-22	T	4	muscle	body	4	12	1297.36	157.501	204336	541017	0	65535	417.013
Laeonereis.acuta	2019-08-22	T	4	muscle	body	4	13	1297.36	152.925	198400	525299	0	65535	404.897
Laeonereis.acuta	2019-08-22	T	4	muscle	body	4	14	1297.36	138.609	179827	476123	0	65535	366.993
Laeonereis.acuta	2019-08-22	T	4	muscle	body	4	15	1297.36	116.44	151066	399973	0	65535	308.297
Laeonereis.acuta	2019-08-22	T	4	muscle	body	4	16	1297.36	95.015	123270	326378	0	65535	251.57
Laeonereis.acuta	2019-08-22	T	4	muscle	body	4	17	1297.36	80.135	103964	275263	0	65535	212.171
Laeonereis.acuta	2019-08-22	T	4	muscle	body	4	18	1297.36	71.87	93241.3	246873	0	65535	190.288
Laeonereis.acuta	2019-08-22	T	4	muscle	body	4	19	1297.36	67.272	87275.7	231078	0	65535	178.114
Laeonereis.acuta	2019-08-22	T	4	muscle	body	4	20	1297.36	62.628	81251.2	215127	0	65535	165.819
Laeonereis.acuta	2019-08-22	T	4	muscle	body	4	21	1297.36	60.218	78124.3	206848	0	65535	159.437
Laeonereis.acuta	2019-08-22	T	4	muscle	body	4	22	1297.36	58.731	76195.1	201740	0	65535	155.5
Laeonereis.acuta	2019-08-22	T	4	muscle	body	4	23	1297.36	56.574	73397.5	194333	0	65535	149.791
Laeonereis.acuta	2019-08-22	T	4	muscle	body	4	24	1297.36	54.875	71193.3	188497	0	65535	145.292
Laeonereis.acuta	2019-08-22	T	4	muscle	body	4	25	1297.36	54.213	70333.3	186220	0	65535	143.537
Laeonereis.acuta	2019-08-22	T	4	muscle	body	4	26	1297.36	51.413	66700.7	176602	0	65535	136.124
Laeonereis.acuta	2019-08-22	T	4	muscle	body	4	27	1297.36	50.889	66022	174805	0	65535	134.739
Laeonereis.acuta	2019-08-22	T	4	muscle	body	4	28	1297.36	48.84	63363.8	167767	0	65535	129.314
Laeonereis.acuta	2019-08-22	T	4	muscle	body	4	29	1297.36	47.259	61312.6	162336	0	65535	125.128
Laeonereis.acuta	2019-08-22	T	4	muscle	body	4	30	1297.36	45.598	59156.7	156628	0	65535	120.728
Laeonereis.acuta	2019-08-22	T	4	muscle	body	4	31	1297.36	43.88	56928.4	150728	0	65535	116.18
Laeonereis.acuta	2019-08-22	T	4	muscle	body	4	32	1297.36	42.414	55026.7	145693	0	65535	112.299
Laeonereis.acuta	2019-08-22	T	4	muscle	body	4	33	1297.36	41.594	53962	142874	0	65535	110.126
Laeonereis.acuta	2019-08-22	T	4	muscle	body	4	34	1297.36	41.026	53226.2	140926	0	65535	108.625
Laeonereis.acuta	2019-08-22	T	4	muscle	body	4	35	1297.36	40.455	52485.2	138964	0	65535	107.113
Laeonereis.acuta	2019-08-22	T	4	muscle	body	4	36	1297.36	40.229	52191.8	138187	0	65535	106.514
Laeonereis.acuta	2019-08-22	T	4	muscle	body	4	37	1297.36	39.203	50861.2	134664	0	65535	103.798
Laeonereis.acuta	2019-08-22	T	4	muscle	body	4	38	1297.36	38.583	50055.6	132531	0	65535	102.154
Laeonereis.acuta	2019-08-22	T	4	integument	body	5	1	485.331	41.678	20227.5	53556	0	65535	110.349
Laeonereis.acuta	2019-08-22	T	4	integument	body	5	2	485.331	43.075	20905.5	55351	0	65535	114.048
Laeonereis.acuta	2019-08-22	T	4	integument	body	5	3	485.331	44.907	21794.6	57705	0	65535	118.898
Laeonereis.acuta	2019-08-22	T	4	integument	body	5	4	485.331	47.837	23216.6	61470	0	65535	126.656
Laeonereis.acuta	2019-08-22	T	4	integument	body	5	5	485.331	51.395	24943.4	66042	0	65535	136.076
Laeonereis.acuta	2019-08-22	T	4	integument	body	5	6	485.331	59.095	28680.6	75937	0	65535	156.464
Laeonereis.acuta	2019-08-22	T	4	integument	body	5	7	485.331	67.289	32657.7	86467	0	65535	178.161
Laeonereis.acuta	2019-08-22	T	4	integument	body	5	8	485.331	80.228	38937.1	103093	0	65535	212.418
Laeonereis.acuta	2019-08-22	T	4	integument	body	5	9	485.331	105.332	51120.6	135351	0	65535	278.884
Laeonereis.acuta	2019-08-22	T	4	integument	body	5	10	485.331	147.695	71680.9	189788	0	65535	391.049
Laeonereis.acuta	2019-08-22	T	4	integument	body	5	11	485.331	201.791	97935.6	259302	0	65535	534.279
Laeonereis.acuta	2019-08-22	T	4	integument	body	5	12	485.331	239.928	116445	308308	0	65535	635.253
Laeonereis.acuta	2019-08-22	T	4	integument	body	5	13	485.331	250.3	121478	321635	0	65535	662.713
Laeonereis.acuta	2019-08-22	T	4	integument	body	5	14	485.331	247.861	120294	318501	0	65535	656.255
Laeonereis.acuta	2019-08-22	T	4	integument	body	5	15	485.331	239.552	116262	307824	0	65535	634.256
Laeonereis.acuta	2019-08-22	T	4	integument	body	5	16	485.331	219.57	106564	282148	0	65535	581.352
Laeonereis.acuta	2019-08-22	T	4	integument	body	5	17	485.331	200.581	97347.9	257746	0	65535	531.073
Laeonereis.acuta	2019-08-22	T	4	integument	body	5	18	485.331	179.017	86882.5	230037	0	65535	473.98
Laeonereis.acuta	2019-08-22	T	4	integument	body	5	19	485.331	161.38	78322.6	207373	0	65535	427.282
Laeonereis.acuta	2019-08-22	T	4	integument	body	5	20	485.331	142.698	69255.8	183367	0	65535	377.818
Laeonereis.acuta	2019-08-22	T	4	integument	body	5	21	485.331	124.563	60454.5	160064	0	65535	329.804
Laeonereis.acuta	2019-08-22	T	4	integument	body	5	22	485.331	109.992	53382.6	141340	0	65535	291.224
Laeonereis.acuta	2019-08-22	T	4	integument	body	5	23	485.331	93.767	45507.8	120490	0	65535	248.264
Laeonereis.acuta	2019-08-22	T	4	integument	body	5	24	485.331	84.158	40844.5	108143	0	65535	222.823
Laeonereis.acuta	2019-08-22	T	4	integument	body	5	25	485.331	71.177	34544.2	91462	0	65535	188.453
Laeonereis.acuta	2019-08-22	T	4	integument	body	5	26	485.331	61.512	29853.7	79043	0	65535	162.864
Laeonereis.acuta	2019-08-22	T	4	integument	body	5	27	485.331	56.411	27377.9	72488	0	65535	149.358
Laeonereis.acuta	2019-08-22	T	4	integument	body	5	28	485.331	49.97	24251.8	64211	0	65535	132.304
Laeonereis.acuta	2019-08-22	T	4	integument	body	5	29	485.331	46.272	22457.4	59460	0	65535	122.514
Laeonereis.acuta	2019-08-22	T	4	integument	body	5	30	485.331	43.812	21263.2	56298	0	65535	115.999
Laeonereis.acuta	2019-08-22	T	4	integument	body	5	31	485.331	42.728	20737	54905	0	65535	113.129
Laeonereis.acuta	2019-08-22	T	4	integument	body	5	32	485.331	42.175	20468.9	54195	0	65535	111.666
Laeonereis.acuta	2019-08-22	T	4	integument	body	5	33	485.331	40.433	19623.6	51957	0	65535	107.055
Laeonereis.acuta	2019-08-22	T	4	integument	body	5	34	485.331	39.673	19254.6	50980	0	65535	105.042
Laeonereis.acuta	2019-08-22	T	4	muscle	body	5	1	1935.66	36.532	70714.4	187229	0	65535	96.7263
Laeonereis.acuta	2019-08-22	T	4	muscle	body	5	2	1935.66	36.562	70771.1	187379	0	65535	96.8038
Laeonereis.acuta	2019-08-22	T	4	muscle	body	5	3	1935.66	36.606	70856	187604	0	65535	96.92
Laeonereis.acuta	2019-08-22	T	4	muscle	body	5	4	1935.66	37.055	71725.9	189907	0	65535	98.1098
Laeonereis.acuta	2019-08-22	T	4	muscle	body	5	5	1935.66	36.765	71165	188422	0	65535	97.3426
Laeonereis.acuta	2019-08-22	T	4	muscle	body	5	6	1935.66	37.149	71907.1	190387	0	65535	98.3578
Laeonereis.acuta	2019-08-22	T	4	muscle	body	5	7	1935.66	37.117	71846	190225	0	65535	98.2741
Laeonereis.acuta	2019-08-22	T	4	muscle	body	5	8	1935.66	37.301	72202.1	191168	0	65535	98.7612
Laeonereis.acuta	2019-08-22	T	4	muscle	body	5	9	1935.66	37.785	73138	193646	0	65535	100.041
Laeonereis.acuta	2019-08-22	T	4	muscle	body	5	10	1935.66	37.83	73226	193879	0	65535	100.162
Laeonereis.acuta	2019-08-22	T	4	muscle	body	5	11	1935.66	38.347	74226.5	196528	0	65535	101.53
Laeonereis.acuta	2019-08-22	T	4	muscle	body	5	12	1935.66	39.275	76022.8	201284	0	65535	103.987
Laeonereis.acuta	2019-08-22	T	4	muscle	body	5	13	1935.66	39.875	77184.6	204360	0	65535	105.577
Laeonereis.acuta	2019-08-22	T	4	muscle	body	5	14	1935.66	41.298	79938.7	211652	0	65535	109.344
Laeonereis.acuta	2019-08-22	T	4	muscle	body	5	15	1935.66	43.233	83685	221571	0	65535	114.468
Laeonereis.acuta	2019-08-22	T	4	muscle	body	5	16	1935.66	45.359	87799.6	232465	0	65535	120.096
Laeonereis.acuta	2019-08-22	T	4	muscle	body	5	17	1935.66	48.758	94379.7	249887	0	65535	129.097
Laeonereis.acuta	2019-08-22	T	4	muscle	body	5	18	1935.66	55.052	106562	282143	0	65535	145.761
Laeonereis.acuta	2019-08-22	T	4	muscle	body	5	19	1935.66	64.722	125279	331699	0	65535	171.362
Laeonereis.acuta	2019-08-22	T	4	muscle	body	5	20	1935.66	80.276	155387	411416	0	65535	212.546
Laeonereis.acuta	2019-08-22	T	4	muscle	body	5	21	1935.66	97.283	188307	498576	0	65535	257.574
Laeonereis.acuta	2019-08-22	T	4	muscle	body	5	22	1935.66	111.098	215048	569377	0	65535	294.152
Laeonereis.acuta	2019-08-22	T	4	muscle	body	5	23	1935.66	119.315	230953	611489	0	65535	315.908
Laeonereis.acuta	2019-08-22	T	4	muscle	body	5	24	1935.66	123.198	238469	631390	0	65535	326.189
Laeonereis.acuta	2019-08-22	T	4	muscle	body	5	25	1935.66	123.416	238891	632507	0	65535	326.766
Laeonereis.acuta	2019-08-22	T	4	muscle	body	5	26	1935.66	123.105	238290	630914	0	65535	325.943
Laeonereis.acuta	2019-08-22	T	4	muscle	body	5	27	1935.66	119.788	231868	613911	0	65535	317.159
Laeonereis.acuta	2019-08-22	T	4	muscle	body	5	28	1935.66	114.012	220688	584312	0	65535	301.867
Laeonereis.acuta	2019-08-22	T	4	muscle	body	5	29	1935.66	109.507	211968	561224	0	65535	289.94
Laeonereis.acuta	2019-08-22	T	4	muscle	body	5	30	1935.66	100.809	195132	516646	0	65535	266.91
Laeonereis.acuta	2019-08-22	T	4	muscle	body	5	31	1935.66	94.683	183273	485249	0	65535	250.689
Laeonereis.acuta	2019-08-22	T	4	muscle	body	5	32	1935.66	84.228	163037	431669	0	65535	223.009
Laeonereis.acuta	2019-08-22	T	4	muscle	body	5	33	1935.66	74.671	144538	382691	0	65535	197.706
Laeonereis.acuta	2019-08-22	T	4	muscle	body	5	34	1935.66	64.792	125415	332058	0	65535	171.548
Laeonereis.acuta	2019-08-22	T	5	integument	body	1	1	1185.19	42.534	50411	133472	0	65535	112.617
Laeonereis.acuta	2019-08-22	T	5	integument	body	1	2	1185.19	43.455	51502.9	136363	0	65535	115.056
Laeonereis.acuta	2019-08-22	T	5	integument	body	1	3	1185.19	45.085	53434.4	141477	0	65535	119.371
Laeonereis.acuta	2019-08-22	T	5	integument	body	1	4	1185.19	46.707	55356	146565	0	65535	123.664
Laeonereis.acuta	2019-08-22	T	5	integument	body	1	5	1185.19	49.257	58378.3	154567	0	65535	130.415
Laeonereis.acuta	2019-08-22	T	5	integument	body	1	6	1185.19	52.69	62447.9	165342	0	65535	139.507
Laeonereis.acuta	2019-08-22	T	5	integument	body	1	7	1185.19	58.737	69614.6	184317	0	65535	155.517
Laeonereis.acuta	2019-08-22	T	5	integument	body	1	8	1185.19	66.1	78340.7	207421	0	65535	175.011
Laeonereis.acuta	2019-08-22	T	5	integument	body	1	9	1185.19	76.773	90991	240915	0	65535	203.271
Laeonereis.acuta	2019-08-22	T	5	integument	body	1	10	1185.19	88.437	104814	277515	0	65535	234.153
Laeonereis.acuta	2019-08-22	T	5	integument	body	1	11	1185.19	106.293	125977	333546	0	65535	281.429
Laeonereis.acuta	2019-08-22	T	5	integument	body	1	12	1185.19	127.892	151576	401324	0	65535	338.616
Laeonereis.acuta	2019-08-22	T	5	integument	body	1	13	1185.19	159.464	188995	500399	0	65535	422.21
Laeonereis.acuta	2019-08-22	T	5	integument	body	1	14	1185.19	194.453	230464	610195	0	65535	514.85
Laeonereis.acuta	2019-08-22	T	5	integument	body	1	15	1185.19	218.483	258944	685601	0	65535	578.474
Laeonereis.acuta	2019-08-22	T	5	integument	body	1	16	1185.19	243.031	288037	762630	0	65535	643.467
Laeonereis.acuta	2019-08-22	T	5	integument	body	1	17	1185.19	256.393	303874	804561	0	65535	678.846
Laeonereis.acuta	2019-08-22	T	5	integument	body	1	18	1185.19	260.27	308469	816727	0	65535	689.111
Laeonereis.acuta	2019-08-22	T	5	integument	body	1	19	1185.19	262.366	310954	823305	0	65535	694.661
Laeonereis.acuta	2019-08-22	T	5	integument	body	1	20	1185.19	253.493	300437	795461	0	65535	671.168
Laeonereis.acuta	2019-08-22	T	5	integument	body	1	21	1185.19	234.136	277496	734719	0	65535	619.917
Laeonereis.acuta	2019-08-22	T	5	integument	body	1	22	1185.19	211.569	250749	663902	0	65535	560.166
Laeonereis.acuta	2019-08-22	T	5	integument	body	1	23	1185.19	185.757	220158	582907	0	65535	491.826
Laeonereis.acuta	2019-08-22	T	5	integument	body	1	24	1185.19	167.124	198073	524434	0	65535	442.49
Laeonereis.acuta	2019-08-22	T	5	integument	body	1	25	1185.19	152.709	180989	479201	0	65535	404.325
Laeonereis.acuta	2019-08-22	T	5	integument	body	1	26	1185.19	141.785	168042	444922	0	65535	375.402
Laeonereis.acuta	2019-08-22	T	5	integument	body	1	27	1185.19	127.523	151138	400166	0	65535	337.639
Laeonereis.acuta	2019-08-22	T	5	integument	body	1	28	1185.19	115.651	137069	362914	0	65535	306.208
Laeonereis.acuta	2019-08-22	T	5	integument	body	1	29	1185.19	103.826	123053	325805	0	65535	274.897
Laeonereis.acuta	2019-08-22	T	5	integument	body	1	30	1185.19	94.41	111894	296260	0	65535	249.969
Laeonereis.acuta	2019-08-22	T	5	integument	body	1	31	1185.19	85.429	101249	268075	0	65535	226.188
Laeonereis.acuta	2019-08-22	T	5	integument	body	1	32	1185.19	76.849	91080.2	241151	0	65535	203.471
Laeonereis.acuta	2019-08-22	T	5	integument	body	1	33	1185.19	71.242	84434.7	223556	0	65535	188.625
Laeonereis.acuta	2019-08-22	T	5	integument	body	1	34	1185.19	65.462	77585.3	205421	0	65535	173.323
Laeonereis.acuta	2019-08-22	T	5	integument	body	1	35	1185.19	61.43	72806	192767	0	65535	162.647
Laeonereis.acuta	2019-08-22	T	5	integument	body	1	36	1185.19	58.302	69099.4	182953	0	65535	154.366
Laeonereis.acuta	2019-08-22	T	5	integument	body	1	37	1185.19	53.388	63275.4	167533	0	65535	141.356
Laeonereis.acuta	2019-08-22	T	5	integument	body	1	38	1185.19	50.191	59485.7	157499	0	65535	132.889
Laeonereis.acuta	2019-08-22	T	5	integument	body	1	39	1185.19	47.86	56722.9	150184	0	65535	126.717
Laeonereis.acuta	2019-08-22	T	5	integument	body	1	40	1185.19	45.629	54079.1	143184	0	65535	120.811
Laeonereis.acuta	2019-08-22	T	5	integument	body	1	41	1185.19	45.255	53635.7	142010	0	65535	119.821
Laeonereis.acuta	2019-08-22	T	5	muscle	body	1	1	3586.54	39.408	141337	374216	0	65535	104.339
Laeonereis.acuta	2019-08-22	T	5	muscle	body	1	2	3586.54	39.253	140783	372749	0	65535	103.93
Laeonereis.acuta	2019-08-22	T	5	muscle	body	1	3	3586.54	39.431	141420	374434	0	65535	104.4
Laeonereis.acuta	2019-08-22	T	5	muscle	body	1	4	3586.54	40.8	146332	387441	0	65535	108.026
Laeonereis.acuta	2019-08-22	T	5	muscle	body	1	5	3586.54	41.096	147391	390245	0	65535	108.808
Laeonereis.acuta	2019-08-22	T	5	muscle	body	1	6	3586.54	41.878	150196	397671	0	65535	110.879
Laeonereis.acuta	2019-08-22	T	5	muscle	body	1	7	3586.54	43.492	155985	412997	0	65535	115.152
Laeonereis.acuta	2019-08-22	T	5	muscle	body	1	8	3586.54	45.687	163860	433848	0	65535	120.966
Laeonereis.acuta	2019-08-22	T	5	muscle	body	1	9	3586.54	48.916	175440	464508	0	65535	129.514
Laeonereis.acuta	2019-08-22	T	5	muscle	body	1	10	3586.54	52.621	188727	499688	0	65535	139.323
Laeonereis.acuta	2019-08-22	T	5	muscle	body	1	11	3586.54	58.288	209053	553505	0	65535	154.328
Laeonereis.acuta	2019-08-22	T	5	muscle	body	1	12	3586.54	65.913	236401	625913	0	65535	174.517
Laeonereis.acuta	2019-08-22	T	5	muscle	body	1	13	3586.54	76.163	273162	723244	0	65535	201.655
Laeonereis.acuta	2019-08-22	T	5	muscle	body	1	14	3586.54	89.852	322256	853231	0	65535	237.898
Laeonereis.acuta	2019-08-22	T	5	muscle	body	1	15	3586.54	104.282	374010	990259	0	65535	276.104
Laeonereis.acuta	2019-08-22	T	5	muscle	body	1	16	3586.54	114.646	411182	1088679	0	65535	303.546
Laeonereis.acuta	2019-08-22	T	5	muscle	body	1	17	3586.54	123.154	441696	1169469	0	65535	326.072
Laeonereis.acuta	2019-08-22	T	5	muscle	body	1	18	3586.54	127.278	456486	1208629	0	65535	336.99
Laeonereis.acuta	2019-08-22	T	5	muscle	body	1	19	3586.54	129.621	464892	1230885	0	65535	343.196
Laeonereis.acuta	2019-08-22	T	5	muscle	body	1	20	3586.54	128.767	461829	1222774	0	65535	340.934
Laeonereis.acuta	2019-08-22	T	5	muscle	body	1	21	3586.54	124.645	447045	1183632	0	65535	330.021
Laeonereis.acuta	2019-08-22	T	5	muscle	body	1	22	3586.54	119.525	428680	1135006	0	65535	316.463
Laeonereis.acuta	2019-08-22	T	5	muscle	body	1	23	3586.54	113.97	408758	1082259	0	65535	301.756
Laeonereis.acuta	2019-08-22	T	5	muscle	body	1	24	3586.54	108.054	387540	1026081	0	65535	286.092
Laeonereis.acuta	2019-08-22	T	5	muscle	body	1	25	3586.54	104.123	373442	988755	0	65535	275.685
Laeonereis.acuta	2019-08-22	T	5	muscle	body	1	26	3586.54	99.688	357533	946633	0	65535	263.941
Laeonereis.acuta	2019-08-22	T	5	muscle	body	1	27	3586.54	95.062	340943	902708	0	65535	251.693
Laeonereis.acuta	2019-08-22	T	5	muscle	body	1	28	3586.54	90.997	326364	864106	0	65535	240.93
Laeonereis.acuta	2019-08-22	T	5	muscle	body	1	29	3586.54	85.529	306754	812185	0	65535	226.454
Laeonereis.acuta	2019-08-22	T	5	muscle	body	1	30	3586.54	81.123	290950	770343	0	65535	214.787
Laeonereis.acuta	2019-08-22	T	5	muscle	body	1	31	3586.54	76.007	272604	721767	0	65535	201.243
Laeonereis.acuta	2019-08-22	T	5	muscle	body	1	32	3586.54	71.623	256880	680135	0	65535	189.636
Laeonereis.acuta	2019-08-22	T	5	muscle	body	1	33	3586.54	68.226	244695	647874	0	65535	180.64
Laeonereis.acuta	2019-08-22	T	5	muscle	body	1	34	3586.54	64.933	232884	616601	0	65535	171.921
Laeonereis.acuta	2019-08-22	T	5	muscle	body	1	35	3586.54	61.32	219925	582290	0	65535	162.354
Laeonereis.acuta	2019-08-22	T	5	muscle	body	1	36	3586.54	56.656	203201	538010	0	65535	150.008
Laeonereis.acuta	2019-08-22	T	5	muscle	body	1	37	3586.54	52.489	188254	498435	0	65535	138.974
Laeonereis.acuta	2019-08-22	T	5	muscle	body	1	38	3586.54	49.245	176619	467630	0	65535	130.385
Laeonereis.acuta	2019-08-22	T	5	muscle	body	1	39	3586.54	46.537	166907	441917	0	65535	123.215
Laeonereis.acuta	2019-08-22	T	5	muscle	body	1	40	3586.54	44.197	158516	419699	0	65535	117.021
Laeonereis.acuta	2019-08-22	T	5	muscle	body	1	41	3586.54	42.402	152077	402650	0	65535	112.267
Laeonereis.acuta	2019-08-22	T	5	integument	body	2	1	456.626	38.593	17622.6	46659	0	65535	102.182
Laeonereis.acuta	2019-08-22	T	5	integument	body	2	2	456.626	39.857	18199.7	48187	0	65535	105.528
Laeonereis.acuta	2019-08-22	T	5	integument	body	2	3	456.626	40.726	18596.7	49238	0	65535	107.83
Laeonereis.acuta	2019-08-22	T	5	integument	body	2	4	456.626	41.377	18893.9	50025	0	65535	109.554
Laeonereis.acuta	2019-08-22	T	5	integument	body	2	5	456.626	41.962	19160.9	50732	0	65535	111.102
Laeonereis.acuta	2019-08-22	T	5	integument	body	2	6	456.626	44.197	20181.5	53434	0	65535	117.019
Laeonereis.acuta	2019-08-22	T	5	integument	body	2	7	456.626	45.548	20798.2	55067	0	65535	120.595
Laeonereis.acuta	2019-08-22	T	5	integument	body	2	8	456.626	48.97	22361.1	59205	0	65535	129.658
Laeonereis.acuta	2019-08-22	T	5	integument	body	2	9	456.626	52.477	23962.5	63445	0	65535	138.943
Laeonereis.acuta	2019-08-22	T	5	integument	body	2	10	456.626	60.313	27540.7	72919	0	65535	159.691
Laeonereis.acuta	2019-08-22	T	5	integument	body	2	11	456.626	73.544	33582.2	88915	0	65535	194.722
Laeonereis.acuta	2019-08-22	T	5	integument	body	2	12	456.626	89.916	41058.2	108709	0	65535	238.07
Laeonereis.acuta	2019-08-22	T	5	integument	body	2	13	456.626	113.179	51680.7	136834	0	65535	299.663
Laeonereis.acuta	2019-08-22	T	5	integument	body	2	14	456.626	135.484	61865.5	163800	0	65535	358.718
Laeonereis.acuta	2019-08-22	T	5	integument	body	2	15	456.626	162.083	74011.2	195958	0	65535	429.143
Laeonereis.acuta	2019-08-22	T	5	integument	body	2	16	456.626	185.182	84559	223885	0	65535	490.303
Laeonereis.acuta	2019-08-22	T	5	integument	body	2	17	456.626	198.092	90454	239493	0	65535	524.484
Laeonereis.acuta	2019-08-22	T	5	integument	body	2	18	456.626	196.299	89635.1	237325	0	65535	519.736
Laeonereis.acuta	2019-08-22	T	5	integument	body	2	19	456.626	182.754	83450.1	220949	0	65535	483.873
Laeonereis.acuta	2019-08-22	T	5	integument	body	2	20	456.626	164.697	75205.1	199119	0	65535	436.066
Laeonereis.acuta	2019-08-22	T	5	integument	body	2	21	456.626	149.471	68252.2	180710	0	65535	395.751
Laeonereis.acuta	2019-08-22	T	5	integument	body	2	22	456.626	132.624	60559.8	160343	0	65535	351.147
Laeonereis.acuta	2019-08-22	T	5	integument	body	2	23	456.626	121.809	55621.2	147267	0	65535	322.511
Laeonereis.acuta	2019-08-22	T	5	integument	body	2	24	456.626	104.222	47590.4	126004	0	65535	275.946
Laeonereis.acuta	2019-08-22	T	5	integument	body	2	25	456.626	84.701	38676.9	102404	0	65535	224.262
Laeonereis.acuta	2019-08-22	T	5	integument	body	2	26	456.626	73.158	33405.9	88448	0	65535	193.699
Laeonereis.acuta	2019-08-22	T	5	integument	body	2	27	456.626	62.385	28486.5	75423	0	65535	165.175
Laeonereis.acuta	2019-08-22	T	5	integument	body	2	28	456.626	56.481	25790.9	68286	0	65535	149.545
Laeonereis.acuta	2019-08-22	T	5	integument	body	2	29	456.626	51.782	23644.9	62604	0	65535	137.101
Laeonereis.acuta	2019-08-22	T	5	integument	body	2	30	456.626	47.72	21790	57693	0	65535	126.346
Laeonereis.acuta	2019-08-22	T	5	integument	body	2	31	456.626	47.277	21588	57158	0	65535	125.175
Laeonereis.acuta	2019-08-22	T	5	muscle	body	2	1	1469.97	39.471	58020.6	153620	0	65535	104.506
Laeonereis.acuta	2019-08-22	T	5	muscle	body	2	2	1469.97	40.37	59342.6	157120	0	65535	106.887
Laeonereis.acuta	2019-08-22	T	5	muscle	body	2	3	1469.97	41.258	60648.2	160577	0	65535	109.239
Laeonereis.acuta	2019-08-22	T	5	muscle	body	2	4	1469.97	42.762	62859.2	166431	0	65535	113.221
Laeonereis.acuta	2019-08-22	T	5	muscle	body	2	5	1469.97	43.51	63958.7	169342	0	65535	115.201
Laeonereis.acuta	2019-08-22	T	5	muscle	body	2	6	1469.97	44.875	65964.2	174652	0	65535	118.814
Laeonereis.acuta	2019-08-22	T	5	muscle	body	2	7	1469.97	46.207	67922.9	179838	0	65535	122.342
Laeonereis.acuta	2019-08-22	T	5	muscle	body	2	8	1469.97	49.533	72812.5	192784	0	65535	131.149
Laeonereis.acuta	2019-08-22	T	5	muscle	body	2	9	1469.97	54.247	79741.9	211131	0	65535	143.63
Laeonereis.acuta	2019-08-22	T	5	muscle	body	2	10	1469.97	63.129	92797.9	245699	0	65535	167.146
Laeonereis.acuta	2019-08-22	T	5	muscle	body	2	11	1469.97	78.711	115703	306345	0	65535	208.403
Laeonereis.acuta	2019-08-22	T	5	muscle	body	2	12	1469.97	94.373	138725	367300	0	65535	249.87
Laeonereis.acuta	2019-08-22	T	5	muscle	body	2	13	1469.97	110.672	162684	430736	0	65535	293.024
Laeonereis.acuta	2019-08-22	T	5	muscle	body	2	14	1469.97	121.934	179239	474566	0	65535	322.841
Laeonereis.acuta	2019-08-22	T	5	muscle	body	2	15	1469.97	132.485	194749	515632	0	65535	350.778
Laeonereis.acuta	2019-08-22	T	5	muscle	body	2	16	1469.97	142.991	210192	556521	0	65535	378.594
Laeonereis.acuta	2019-08-22	T	5	muscle	body	2	17	1469.97	148.671	218542	578629	0	65535	393.634
Laeonereis.acuta	2019-08-22	T	5	muscle	body	2	18	1469.97	150.885	221796	587245	0	65535	399.495
Laeonereis.acuta	2019-08-22	T	5	muscle	body	2	19	1469.97	147.119	216261	572589	0	65535	389.525
Laeonereis.acuta	2019-08-22	T	5	muscle	body	2	20	1469.97	140.405	206391	546456	0	65535	371.747
Laeonereis.acuta	2019-08-22	T	5	muscle	body	2	21	1469.97	133.905	196836	521158	0	65535	354.537
Laeonereis.acuta	2019-08-22	T	5	muscle	body	2	22	1469.97	122.088	179466	475167	0	65535	323.25
Laeonereis.acuta	2019-08-22	T	5	muscle	body	2	23	1469.97	113.93	167473	443414	0	65535	301.649
Laeonereis.acuta	2019-08-22	T	5	muscle	body	2	24	1469.97	102.634	150868	399451	0	65535	271.741
Laeonereis.acuta	2019-08-22	T	5	muscle	body	2	25	1469.97	93.187	136982	362685	0	65535	246.73
Laeonereis.acuta	2019-08-22	T	5	muscle	body	2	26	1469.97	81.557	119885	317418	0	65535	215.935
Laeonereis.acuta	2019-08-22	T	5	muscle	body	2	27	1469.97	72.804	107020	283354	0	65535	192.762
Laeonereis.acuta	2019-08-22	T	5	muscle	body	2	28	1469.97	66.591	97887.3	259174	0	65535	176.313
Laeonereis.acuta	2019-08-22	T	5	muscle	body	2	29	1469.97	60.53	88976.4	235581	0	65535	160.263
Laeonereis.acuta	2019-08-22	T	5	muscle	body	2	30	1469.97	57.197	84078.2	222612	0	65535	151.44
Laeonereis.acuta	2019-08-22	T	5	muscle	body	2	31	1469.97	53.99	79363.9	210130	0	65535	142.949
Laeonereis.acuta	2019-08-22	T	6	integument	body	1	1	787.482	37.503	29533	78194	0	65535	99.2962
Laeonereis.acuta	2019-08-22	T	6	integument	body	1	2	787.482	37.561	29578.4	78314	0	65535	99.4486
Laeonereis.acuta	2019-08-22	T	6	integument	body	1	3	787.482	37.625	29629.4	78449	0	65535	99.6201
Laeonereis.acuta	2019-08-22	T	6	integument	body	1	4	787.482	37.377	29434.1	77932	0	65535	98.9635
Laeonereis.acuta	2019-08-22	T	6	integument	body	1	5	787.482	37.567	29583.3	78327	0	65535	99.4651
Laeonereis.acuta	2019-08-22	T	6	integument	body	1	6	787.482	37.871	29822.7	78961	0	65535	100.27
Laeonereis.acuta	2019-08-22	T	6	integument	body	1	7	787.482	38.241	30114.3	79733	0	65535	101.251
Laeonereis.acuta	2019-08-22	T	6	integument	body	1	8	787.482	37.366	29425	77908	0	65535	98.9331
Laeonereis.acuta	2019-08-22	T	6	integument	body	1	9	787.482	37.671	29665.6	78545	0	65535	99.742
Laeonereis.acuta	2019-08-22	T	6	integument	body	1	10	787.482	38.327	30181.9	79912	0	65535	101.478
Laeonereis.acuta	2019-08-22	T	6	integument	body	1	11	787.482	38.634	30423.6	80552	0	65535	102.291
Laeonereis.acuta	2019-08-22	T	6	integument	body	1	12	787.482	38.109	30010.1	79457	0	65535	100.9
Laeonereis.acuta	2019-08-22	T	6	integument	body	1	13	787.482	38.271	30138.1	79796	0	65535	101.331
Laeonereis.acuta	2019-08-22	T	6	integument	body	1	14	787.482	38.854	30597	81011	0	65535	102.873
Laeonereis.acuta	2019-08-22	T	6	integument	body	1	15	787.482	39.188	30859.5	81706	0	65535	103.756
Laeonereis.acuta	2019-08-22	T	6	integument	body	1	16	787.482	40.031	31523.8	83465	0	65535	105.99
Laeonereis.acuta	2019-08-22	T	6	integument	body	1	17	787.482	39.596	31180.9	82557	0	65535	104.837
Laeonereis.acuta	2019-08-22	T	6	integument	body	1	18	787.482	40.793	32124	85054	0	65535	108.008
Laeonereis.acuta	2019-08-22	T	6	integument	body	1	19	787.482	41.996	33071.2	87562	0	65535	111.192
Laeonereis.acuta	2019-08-22	T	6	integument	body	1	20	787.482	43.126	33960.7	89917	0	65535	114.183
Laeonereis.acuta	2019-08-22	T	6	integument	body	1	21	787.482	44.939	35388.7	93698	0	65535	118.984
Laeonereis.acuta	2019-08-22	T	6	integument	body	1	22	787.482	47.662	37532.9	99375	0	65535	126.193
Laeonereis.acuta	2019-08-22	T	6	integument	body	1	23	787.482	50.789	39995.4	105895	0	65535	134.473
Laeonereis.acuta	2019-08-22	T	6	integument	body	1	24	787.482	54.013	42534.6	112618	0	65535	143.01
Laeonereis.acuta	2019-08-22	T	6	integument	body	1	25	787.482	59.037	46490.5	123092	0	65535	156.311
Laeonereis.acuta	2019-08-22	T	6	integument	body	1	26	787.482	66.891	52675.2	139467	0	65535	177.105
Laeonereis.acuta	2019-08-22	T	6	integument	body	1	27	787.482	75.806	59695.7	158055	0	65535	200.709
Laeonereis.acuta	2019-08-22	T	6	integument	body	1	28	787.482	93.373	73529.7	194683	0	65535	247.222
Laeonereis.acuta	2019-08-22	T	6	integument	body	1	29	787.482	113.914	89705.4	237511	0	65535	301.608
Laeonereis.acuta	2019-08-22	T	6	integument	body	1	30	787.482	139.201	109618	290234	0	65535	368.56
Laeonereis.acuta	2019-08-22	T	6	integument	body	1	31	787.482	158.36	124705	330180	0	65535	419.286
Laeonereis.acuta	2019-08-22	T	6	integument	body	1	32	787.482	173.682	136771	362126	0	65535	459.853
Laeonereis.acuta	2019-08-22	T	6	integument	body	1	33	787.482	190.407	149942	396999	0	65535	504.137
Laeonereis.acuta	2019-08-22	T	6	integument	body	1	34	787.482	200.995	158280	419075	0	65535	532.171
Laeonereis.acuta	2019-08-22	T	6	integument	body	1	35	787.482	200.585	157957	418219	0	65535	531.084
Laeonereis.acuta	2019-08-22	T	6	integument	body	1	36	787.482	192.493	151584	401347	0	65535	509.659
Laeonereis.acuta	2019-08-22	T	6	integument	body	1	37	787.482	176.249	138793	367479	0	65535	466.651
Laeonereis.acuta	2019-08-22	T	6	integument	body	1	38	787.482	159.558	125649	332679	0	65535	422.459
Laeonereis.acuta	2019-08-22	T	6	integument	body	1	39	787.482	138.977	109442	289767	0	65535	367.967
Laeonereis.acuta	2019-08-22	T	6	integument	body	1	40	787.482	121.165	95415.3	252629	0	65535	320.806
Laeonereis.acuta	2019-08-22	T	6	integument	body	1	41	787.482	106.686	84013.6	222441	0	65535	282.471
Laeonereis.acuta	2019-08-22	T	6	integument	body	1	42	787.482	91.515	72066.5	190809	0	65535	242.303
Laeonereis.acuta	2019-08-22	T	6	integument	body	1	43	787.482	76.252	60047.3	158986	0	65535	201.892
Laeonereis.acuta	2019-08-22	T	6	integument	body	1	44	787.482	62.633	49322.5	130590	0	65535	165.832
Laeonereis.acuta	2019-08-22	T	6	integument	body	1	45	787.482	56.007	44104.7	116775	0	65535	148.289
Laeonereis.acuta	2019-08-22	T	6	integument	body	1	46	787.482	51.133	40266.6	106613	0	65535	135.385
Laeonereis.acuta	2019-08-22	T	6	integument	body	1	47	787.482	48.524	38211.6	101172	0	65535	128.475
Laeonereis.acuta	2019-08-22	T	6	muscle	body	1	1	1718.49	49.021	84242.1	223046	0	65535	129.792
Laeonereis.acuta	2019-08-22	T	6	muscle	body	1	2	1718.49	53.205	91431.4	242081	0	65535	140.869
Laeonereis.acuta	2019-08-22	T	6	muscle	body	1	3	1718.49	57.444	98717.4	261372	0	65535	152.094
Laeonereis.acuta	2019-08-22	T	6	muscle	body	1	4	1718.49	66.786	114771	303878	0	65535	176.829
Laeonereis.acuta	2019-08-22	T	6	muscle	body	1	5	1718.49	78.474	134856	357056	0	65535	207.773
Laeonereis.acuta	2019-08-22	T	6	muscle	body	1	6	1718.49	96.146	165226	437464	0	65535	254.563
Laeonereis.acuta	2019-08-22	T	6	muscle	body	1	7	1718.49	116.871	200840	531761	0	65535	309.436
Laeonereis.acuta	2019-08-22	T	6	muscle	body	1	8	1718.49	138.562	238117	630457	0	65535	366.867
Laeonereis.acuta	2019-08-22	T	6	muscle	body	1	9	1718.49	164.541	282761	748660	0	65535	435.651
Laeonereis.acuta	2019-08-22	T	6	muscle	body	1	10	1718.49	192.996	331661	878131	0	65535	510.991
Laeonereis.acuta	2019-08-22	T	6	muscle	body	1	11	1718.49	215.299	369989	979611	0	65535	570.043
Laeonereis.acuta	2019-08-22	T	6	muscle	body	1	12	1718.49	223.179	383531	1015466	0	65535	590.907
Laeonereis.acuta	2019-08-22	T	6	muscle	body	1	13	1718.49	217.285	373402	988648	0	65535	575.301
Laeonereis.acuta	2019-08-22	T	6	muscle	body	1	14	1718.49	201.56	346379	917099	0	65535	533.667
Laeonereis.acuta	2019-08-22	T	6	muscle	body	1	15	1718.49	186.034	319696	846453	0	65535	492.557
Laeonereis.acuta	2019-08-22	T	6	muscle	body	1	16	1718.49	170.436	292893	775486	0	65535	451.261
Laeonereis.acuta	2019-08-22	T	6	muscle	body	1	17	1718.49	152.623	262280	694434	0	65535	404.096
Laeonereis.acuta	2019-08-22	T	6	muscle	body	1	18	1718.49	132.114	227036	601118	0	65535	349.795
Laeonereis.acuta	2019-08-22	T	6	muscle	body	1	19	1718.49	111.889	192281	509097	0	65535	296.247
Laeonereis.acuta	2019-08-22	T	6	muscle	body	1	20	1718.49	93.153	160081	423844	0	65535	246.638
Laeonereis.acuta	2019-08-22	T	6	muscle	body	1	21	1718.49	78.116	134242	355429	0	65535	206.827
Laeonereis.acuta	2019-08-22	T	6	muscle	body	1	22	1718.49	67.335	115715	306376	0	65535	178.282
Laeonereis.acuta	2019-08-22	T	6	muscle	body	1	23	1718.49	60.538	104033	275446	0	65535	160.284
Laeonereis.acuta	2019-08-22	T	6	muscle	body	1	24	1718.49	57.763	99264.3	262820	0	65535	152.937
Laeonereis.acuta	2019-08-22	T	6	muscle	body	1	25	1718.49	53.978	92759.8	245598	0	65535	142.915
Laeonereis.acuta	2019-08-22	T	6	muscle	body	1	26	1718.49	49.633	85294	225831	0	65535	131.413
Laeonereis.acuta	2019-08-22	T	6	muscle	body	1	27	1718.49	47.432	81511.8	215817	0	65535	125.585
Laeonereis.acuta	2019-08-22	T	6	muscle	body	1	28	1718.49	45.122	77541.9	205306	0	65535	119.469
Laeonereis.acuta	2019-08-22	T	6	muscle	body	1	29	1718.49	43.54	74822.1	198105	0	65535	115.279
Laeonereis.acuta	2019-08-22	T	6	muscle	body	1	30	1718.49	42.231	72573.4	192151	0	65535	111.814
Laeonereis.acuta	2019-08-22	T	6	muscle	body	1	31	1718.49	41.842	71905.3	190382	0	65535	110.785
Laeonereis.acuta	2019-08-22	T	6	muscle	body	1	32	1718.49	40.607	69781.9	184760	0	65535	107.513
Laeonereis.acuta	2019-08-22	T	6	muscle	body	1	33	1718.49	40.362	69361.5	183647	0	65535	106.866
Laeonereis.acuta	2019-08-22	T	6	muscle	body	1	34	1718.49	39.857	68494	181350	0	65535	105.529
Laeonereis.acuta	2019-08-22	T	6	muscle	body	1	35	1718.49	39.673	68177.8	180513	0	65535	105.042
Laeonereis.acuta	2019-08-22	T	6	muscle	body	1	36	1718.49	39.128	67240.4	178031	0	65535	103.598
Laeonereis.acuta	2019-08-22	T	6	muscle	body	1	37	1718.49	38.522	66199.9	175276	0	65535	101.994
Laeonereis.acuta	2019-08-22	T	6	muscle	body	1	38	1718.49	38.084	65446.4	173281	0	65535	100.833
Laeonereis.acuta	2019-08-22	T	6	muscle	body	1	39	1718.49	38.477	66122.1	175070	0	65535	101.874
Laeonereis.acuta	2019-08-22	T	6	muscle	body	1	40	1718.49	37.864	65068.7	172281	0	65535	100.252
Laeonereis.acuta	2019-08-22	T	6	muscle	body	1	41	1718.49	37.649	64699.3	171303	0	65535	99.6825
Laeonereis.acuta	2019-08-22	T	6	muscle	body	1	42	1718.49	37.505	64451.2	170646	0	65535	99.3001
Laeonereis.acuta	2019-08-22	T	6	muscle	body	1	43	1718.49	37.487	64421.3	170567	0	65535	99.2542
Laeonereis.acuta	2019-08-22	T	6	muscle	body	1	44	1718.49	36.993	63571.5	168317	0	65535	97.9449
Laeonereis.acuta	2019-08-22	T	6	muscle	body	1	45	1718.49	36.676	63026.9	166875	0	65535	97.1058
Laeonereis.acuta	2019-08-22	T	6	muscle	body	1	46	1718.49	36.837	63303.4	167607	0	65535	97.5317
Laeonereis.acuta	2019-08-22	T	6	muscle	body	1	47	1718.49	36.476	62683.6	165966	0	65535	96.5768
Laeonereis.acuta	2019-08-22	T	6	integument	parapodium	2	1	2134.32	51.883	110735	293190	0	65535	137.369
Laeonereis.acuta	2019-08-22	T	6	integument	parapodium	2	2	2134.32	56.393	120361	318676	0	65535	149.31
Laeonereis.acuta	2019-08-22	T	6	integument	parapodium	2	3	2134.32	61.03	130258	344880	0	65535	161.588
Laeonereis.acuta	2019-08-22	T	6	integument	parapodium	2	4	2134.32	67.764	144630	382934	0	65535	179.417
Laeonereis.acuta	2019-08-22	T	6	integument	parapodium	2	5	2134.32	75.797	161776	428331	0	65535	200.687
Laeonereis.acuta	2019-08-22	T	6	integument	parapodium	2	6	2134.32	89.363	190729	504989	0	65535	236.604
Laeonereis.acuta	2019-08-22	T	6	integument	parapodium	2	7	2134.32	108.703	232007	614279	0	65535	287.81
Laeonereis.acuta	2019-08-22	T	6	integument	parapodium	2	8	2134.32	143.667	306632	811864	0	65535	380.385
Laeonereis.acuta	2019-08-22	T	6	integument	parapodium	2	9	2134.32	196.316	419003	1109384	0	65535	519.783
Laeonereis.acuta	2019-08-22	T	6	integument	parapodium	2	10	2134.32	245.101	523124	1385065	0	65535	648.948
Laeonereis.acuta	2019-08-22	T	6	integument	parapodium	2	11	2134.32	297.619	635215	1681845	0	65535	787.999
Laeonereis.acuta	2019-08-22	T	6	integument	parapodium	2	12	2134.32	331.765	708093	1874803	0	65535	878.406
Laeonereis.acuta	2019-08-22	T	6	integument	parapodium	2	13	2134.32	353.807	755137	1999361	0	65535	936.766
Laeonereis.acuta	2019-08-22	T	6	integument	parapodium	2	14	2134.32	358.744	765675	2027260	0	65535	949.837
Laeonereis.acuta	2019-08-22	T	6	integument	parapodium	2	15	2134.32	345.462	737327	1952206	0	65535	914.672
Laeonereis.acuta	2019-08-22	T	6	integument	parapodium	2	16	2134.32	313.142	668345	1769563	0	65535	829.098
Laeonereis.acuta	2019-08-22	T	6	integument	parapodium	2	17	2134.32	266.095	567933	1503705	0	65535	704.535
Laeonereis.acuta	2019-08-22	T	6	integument	parapodium	2	18	2134.32	223.036	476032	1260379	0	65535	590.529
Laeonereis.acuta	2019-08-22	T	6	integument	parapodium	2	19	2134.32	181.982	388407	1028378	0	65535	481.829
Laeonereis.acuta	2019-08-22	T	6	integument	parapodium	2	20	2134.32	153.039	326634	864821	0	65535	405.197
Laeonereis.acuta	2019-08-22	T	6	muscle	parapodium	2	1	2287.29	74.616	170668	451875	0	65535	197.559
Laeonereis.acuta	2019-08-22	T	6	muscle	parapodium	2	2	2287.29	88.868	203267	538186	0	65535	235.294
Laeonereis.acuta	2019-08-22	T	6	muscle	parapodium	2	3	2287.29	107.827	246632	653001	0	65535	285.492
Laeonereis.acuta	2019-08-22	T	6	muscle	parapodium	2	4	2287.29	130.735	299029	791733	0	65535	346.145
Laeonereis.acuta	2019-08-22	T	6	muscle	parapodium	2	5	2287.29	161.002	368258	975030	0	65535	426.282
Laeonereis.acuta	2019-08-22	T	6	muscle	parapodium	2	6	2287.29	196.703	449916	1191232	0	65535	520.806
Laeonereis.acuta	2019-08-22	T	6	muscle	parapodium	2	7	2287.29	235.197	537963	1424352	0	65535	622.726
Laeonereis.acuta	2019-08-22	T	6	muscle	parapodium	2	8	2287.29	267.823	612587	1621934	0	65535	709.108
Laeonereis.acuta	2019-08-22	T	6	muscle	parapodium	2	9	2287.29	279.693	639739	1693822	0	65535	740.538
Laeonereis.acuta	2019-08-22	T	6	muscle	parapodium	2	10	2287.29	268.843	614920	1628111	0	65535	711.809
Laeonereis.acuta	2019-08-22	T	6	muscle	parapodium	2	11	2287.29	249.83	571432	1512969	0	65535	661.469
Laeonereis.acuta	2019-08-22	T	6	muscle	parapodium	2	12	2287.29	226.762	518670	1373272	0	65535	600.393
Laeonereis.acuta	2019-08-22	T	6	muscle	parapodium	2	13	2287.29	200.209	457936	1212468	0	65535	530.09
Laeonereis.acuta	2019-08-22	T	6	muscle	parapodium	2	14	2287.29	170.404	389763	1031967	0	65535	451.175
Laeonereis.acuta	2019-08-22	T	6	muscle	parapodium	2	15	2287.29	143.077	327258	866473	0	65535	378.821
Laeonereis.acuta	2019-08-22	T	6	muscle	parapodium	2	16	2287.29	119.673	273726	724738	0	65535	316.855
Laeonereis.acuta	2019-08-22	T	6	muscle	parapodium	2	17	2287.29	97.574	223179	590907	0	65535	258.344
Laeonereis.acuta	2019-08-22	T	6	muscle	parapodium	2	18	2287.29	84.612	193533	512412	0	65535	224.026
Laeonereis.acuta	2019-08-22	T	6	muscle	parapodium	2	19	2287.29	73.578	168295	445590	0	65535	194.812
Laeonereis.acuta	2019-08-22	T	6	muscle	parapodium	2	20	2287.29	67.658	154753	409736	0	65535	179.136

## Sheet: I.pulchella
species	day	type	ind	Body	Location	rep	Slice	Area1	Mean1	IntDen1	RawDen1	MinTrh1	MaxTrh1	gray values/pixel²
Isolda.pulchella	2018-11-08	C	C1	muscle	abdomen	1	1	3577.47	25.726	92033.8	243676	0	65535	68.114
Isolda.pulchella	2018-11-08	C	C1	muscle	abdomen	1	2	3577.47	27.998	100163	265199	0	65535	74.1302
Isolda.pulchella	2018-11-08	C	C1	muscle	abdomen	1	3	3577.47	32.811	117381	310787	0	65535	86.8733
Isolda.pulchella	2018-11-08	C	C1	muscle	abdomen	1	4	3577.47	42.75	152935	404924	0	65535	113.187
Isolda.pulchella	2018-11-08	C	C1	muscle	abdomen	1	5	3577.47	65.08	232822	616438	0	65535	172.311
Isolda.pulchella	2018-11-08	C	C1	muscle	abdomen	1	6	3577.47	85.836	307075	813036	0	65535	227.265
Isolda.pulchella	2018-11-08	C	C1	muscle	abdomen	1	7	3577.47	110.798	396377	1049478	0	65535	293.357
Isolda.pulchella	2018-11-08	C	C1	muscle	abdomen	1	8	3577.47	125.2	447900	1185896	0	65535	331.49
Isolda.pulchella	2018-11-08	C	C1	muscle	abdomen	1	9	3577.47	122.068	436694	1156225	0	65535	323.196
Isolda.pulchella	2018-11-08	C	C1	muscle	abdomen	1	10	3577.47	105.948	379027	1003542	0	65535	280.517
Isolda.pulchella	2018-11-08	C	C1	muscle	abdomen	1	11	3577.47	90.004	321986	852516	0	65535	238.301
Isolda.pulchella	2018-11-08	C	C1	muscle	abdomen	1	12	3577.47	78.709	281578	745528	0	65535	208.395
Isolda.pulchella	2018-11-08	C	C1	muscle	abdomen	1	13	3577.47	66.509	237934	629972	0	65535	176.094
Isolda.pulchella	2018-11-08	C	C1	muscle	abdomen	1	14	3577.47	55.899	199979	529479	0	65535	148.004
Isolda.pulchella	2018-11-08	C	C1	muscle	abdomen	1	15	3577.47	45.015	161039	426380	0	65535	119.185
Isolda.pulchella	2018-11-08	C	C1	muscle	abdomen	1	16	3577.47	38.514	137782	364803	0	65535	101.972
Isolda.pulchella	2018-11-08	C	C1	muscle	abdomen	1	17	3577.47	34.071	121888	322719	0	65535	90.2086
Isolda.pulchella	2018-11-08	C	C1	integument	abdomen	1	1	1705.64	28.157	48025.5	127156	0	65535	74.5501
Isolda.pulchella	2018-11-08	C	C1	integument	abdomen	1	2	1705.64	32.639	55670.7	147398	0	65535	86.4177
Isolda.pulchella	2018-11-08	C	C1	integument	abdomen	1	3	1705.64	41.852	71384.8	189004	0	65535	110.811
Isolda.pulchella	2018-11-08	C	C1	integument	abdomen	1	4	1705.64	58.875	100419	265878	0	65535	155.881
Isolda.pulchella	2018-11-08	C	C1	integument	abdomen	1	5	1705.64	82.951	141484	374605	0	65535	219.627
Isolda.pulchella	2018-11-08	C	C1	integument	abdomen	1	6	1705.64	108.398	184889	489526	0	65535	287.003
Isolda.pulchella	2018-11-08	C	C1	integument	abdomen	1	7	1705.64	139.961	238723	632062	0	65535	370.571
Isolda.pulchella	2018-11-08	C	C1	integument	abdomen	1	8	1705.64	158.053	269582	713767	0	65535	418.473
Isolda.pulchella	2018-11-08	C	C1	integument	abdomen	1	9	1705.64	154.673	263818	698504	0	65535	409.525
Isolda.pulchella	2018-11-08	C	C1	integument	abdomen	1	10	1705.64	137.945	235286	622961	0	65535	365.235
Isolda.pulchella	2018-11-08	C	C1	integument	abdomen	1	11	1705.64	120.942	206284	546173	0	65535	320.215
Isolda.pulchella	2018-11-08	C	C1	integument	abdomen	1	12	1705.64	106.8	182162	482307	0	65535	282.771
Isolda.pulchella	2018-11-08	C	C1	integument	abdomen	1	13	1705.64	89.18	152109	402737	0	65535	236.12
Isolda.pulchella	2018-11-08	C	C1	integument	abdomen	1	14	1705.64	72.289	123299	326457	0	65535	191.398
Isolda.pulchella	2018-11-08	C	C1	integument	abdomen	1	15	1705.64	54.554	93049.1	246364	0	65535	144.44
Isolda.pulchella	2018-11-08	C	C1	integument	abdomen	1	16	1705.64	43.661	74470.9	197175	0	65535	115.601
Isolda.pulchella	2018-11-08	C	C1	integument	abdomen	1	17	1705.64	36.756	62691.9	165988	0	65535	97.3169
Isolda.pulchella	2018-11-08	T	1	branchiae	Thorax	1.1	1	3605.8	19.722	71112.9	188284	0	65535	52.217
Isolda.pulchella	2018-11-08	T	1	branchiae	Thorax	1.1	2	3605.8	19.949	71932.5	190454	0	65535	52.8188
Isolda.pulchella	2018-11-08	T	1	branchiae	Thorax	1.1	3	3605.8	21.228	76542.5	202660	0	65535	56.2039
Isolda.pulchella	2018-11-08	T	1	branchiae	Thorax	1.1	4	3605.8	23.19	83617	221391	0	65535	61.3986
Isolda.pulchella	2018-11-08	T	1	branchiae	Thorax	1.1	5	3605.8	25.655	92505.6	244925	0	65535	67.9253
Isolda.pulchella	2018-11-08	T	1	branchiae	Thorax	1.1	6	3605.8	25.874	93295.3	247016	0	65535	68.5052
Isolda.pulchella	2018-11-08	T	1	branchiae	Thorax	1.1	7	3605.8	27.042	97506.9	258167	0	65535	71.5977
Isolda.pulchella	2018-11-08	T	1	branchiae	Thorax	1.1	8	3605.8	31.988	115343	305390	0	65535	84.6941
Isolda.pulchella	2018-11-08	T	1	branchiae	Thorax	1.1	9	3605.8	42.878	154609	409356	0	65535	113.527
Isolda.pulchella	2018-11-08	T	1	branchiae	Thorax	1.1	10	3605.8	57.633	207813	550222	0	65535	152.594
Isolda.pulchella	2018-11-08	T	1	branchiae	Thorax	1.1	11	3605.8	71.881	259188	686247	0	65535	190.318
Isolda.pulchella	2018-11-08	T	1	branchiae	Thorax	1.1	12	3605.8	92.641	334046	884447	0	65535	245.285
Isolda.pulchella	2018-11-08	T	1	branchiae	Thorax	1.1	13	3605.8	125.996	454316	1202882	0	65535	333.596
Isolda.pulchella	2018-11-08	T	1	branchiae	Thorax	1.1	14	3605.8	174.21	628167	1663183	0	65535	461.252
Isolda.pulchella	2018-11-08	T	1	branchiae	Thorax	1.1	15	3605.8	212.939	767816	2032930	0	65535	563.794
Isolda.pulchella	2018-11-08	T	1	branchiae	Thorax	1.1	16	3605.8	233.195	840854	2226312	0	65535	617.425
Isolda.pulchella	2018-11-08	T	1	branchiae	Thorax	1.1	17	3605.8	241.563	871028	2306201	0	65535	639.581
Isolda.pulchella	2018-11-08	T	1	branchiae	Thorax	1.1	18	3605.8	236.583	853071	2258658	0	65535	626.396
Isolda.pulchella	2018-11-08	T	1	branchiae	Thorax	1.1	19	3605.8	216.653	781207	2068386	0	65535	573.627
Isolda.pulchella	2018-11-08	T	1	branchiae	Thorax	1.1	20	3605.8	193.1	696281	1843529	0	65535	511.268
Isolda.pulchella	2018-11-08	T	1	branchiae	Thorax	1.1	21	3605.8	168.728	608399	1610846	0	65535	446.737
Isolda.pulchella	2018-11-08	T	1	branchiae	Thorax	1.1	22	3605.8	148.424	535189	1417008	0	65535	392.98
Isolda.pulchella	2018-11-08	T	1	branchiae	Thorax	1.1	23	3605.8	127.338	459155	1215695	0	65535	337.15
Isolda.pulchella	2018-11-08	T	1	branchiae	Thorax	1.1	24	3605.8	102.598	369948	979504	0	65535	271.647
Isolda.pulchella	2018-11-08	T	1	branchiae	Thorax	1.1	25	3605.8	82.37	297009	786385	0	65535	218.089
Isolda.pulchella	2018-11-08	T	1	branchiae	Thorax	1.1	26	3605.8	72.551	261605	692646	0	65535	192.092
Isolda.pulchella	2018-11-08	T	1	branchiae	Thorax	1.1	27	3605.8	65	234376	620552	0	65535	172.098
Isolda.pulchella	2018-11-08	T	1	branchiae	Thorax	1.1	28	3605.8	53.434	192674	510139	0	65535	141.477
Isolda.pulchella	2018-11-08	T	1	branchiae	Thorax	1.1	29	3605.8	43.053	155241	411027	0	65535	113.991
Isolda.pulchella	2018-11-08	T	1	branchiae	Thorax	1.1	30	3605.8	33.351	120256	318399	0	65535	88.3019
Isolda.pulchella	2018-11-08	T	1	branchiae	Thorax	1.1	31	3605.8	28.259	101896	269789	0	65535	74.8208
Isolda.pulchella	2018-11-08	T	1	branchiae	Thorax	1.2	1	3239.82	23.205	75181.3	199056	0	65535	61.4405
Isolda.pulchella	2018-11-08	T	1	branchiae	Thorax	1.2	2	3239.82	25.061	81191.5	214969	0	65535	66.3522
Isolda.pulchella	2018-11-08	T	1	branchiae	Thorax	1.2	3	3239.82	29.195	94585.5	250432	0	65535	77.2981
Isolda.pulchella	2018-11-08	T	1	branchiae	Thorax	1.2	4	3239.82	37.583	121763	322389	0	65535	99.5083
Isolda.pulchella	2018-11-08	T	1	branchiae	Thorax	1.2	5	3239.82	50.986	165186	437359	0	65535	134.995
Isolda.pulchella	2018-11-08	T	1	branchiae	Thorax	1.2	6	3239.82	72.189	233880	619240	0	65535	191.134
Isolda.pulchella	2018-11-08	T	1	branchiae	Thorax	1.2	7	3239.82	114.172	369897	979368	0	65535	302.291
Isolda.pulchella	2018-11-08	T	1	branchiae	Thorax	1.2	8	3239.82	163.666	530247	1403924	0	65535	433.334
Isolda.pulchella	2018-11-08	T	1	branchiae	Thorax	1.2	9	3239.82	188.853	611850	1619982	0	65535	500.022
Isolda.pulchella	2018-11-08	T	1	branchiae	Thorax	1.2	10	3239.82	190.64	617638	1635306	0	65535	504.752
Isolda.pulchella	2018-11-08	T	1	branchiae	Thorax	1.2	11	3239.82	183.059	593078	1570280	0	65535	484.681
Isolda.pulchella	2018-11-08	T	1	branchiae	Thorax	1.2	12	3239.82	171.306	554999	1469460	0	65535	453.562
Isolda.pulchella	2018-11-08	T	1	branchiae	Thorax	1.2	13	3239.82	154.552	500719	1325743	0	65535	409.203
Isolda.pulchella	2018-11-08	T	1	branchiae	Thorax	1.2	14	3239.82	128.541	416450	1102627	0	65535	340.336
Isolda.pulchella	2018-11-08	T	1	branchiae	Thorax	1.2	15	3239.82	108.823	352567	933485	0	65535	288.129
Isolda.pulchella	2018-11-08	T	1	branchiae	Thorax	1.2	16	3239.82	93.275	302195	800114	0	65535	246.963
Isolda.pulchella	2018-11-08	T	1	branchiae	Thorax	1.2	17	3239.82	78.337	253799	671979	0	65535	207.413
Isolda.pulchella	2018-11-08	T	1	branchiae	Thorax	1.2	18	3239.82	63.637	206173	545879	0	65535	168.491
Isolda.pulchella	2018-11-08	T	1	branchiae	Thorax	1.2	19	3239.82	48.843	158241	418972	0	65535	129.32
Isolda.pulchella	2018-11-08	T	1	branchiae	Thorax	1.2	20	3239.82	39.456	127830	338454	0	65535	104.467
Isolda.pulchella	2018-11-08	T	1	branchiae	Thorax	1.2	21	3239.82	34.219	110862	293528	0	65535	90.6001
Isolda.pulchella	2018-11-08	T	1	branchiae	Thorax	1.2	22	3239.82	30.469	98713.3	261361	0	65535	80.6715
Isolda.pulchella	2018-11-08	T	1	branchiae	Thorax	1.2	23	3239.82	27.6	89420.6	236757	0	65535	73.0772
Isolda.pulchella	2018-11-08	T	1	branchiae	Thorax	1.2	24	3239.82	25.273	81878.9	216789	0	65535	66.9139
Isolda.pulchella	2018-11-08	T	1	branchiae	Thorax	1.2	25	3239.82	23.448	75966.9	201136	0	65535	62.0825
Isolda.pulchella	2018-11-08	T	1	branchiae	Thorax	1.2	26	3239.82	22.244	72065	190805	0	65535	58.8937
Isolda.pulchella	2018-11-08	T	1	branchiae	Thorax	1.2	27	3239.82	21.771	70534.6	186753	0	65535	57.643
Isolda.pulchella	2018-11-08	T	1	branchiae	Thorax	1.2	28	3239.82	20.949	67870.8	179700	0	65535	55.4661
Isolda.pulchella	2018-11-08	T	1	branchiae	Thorax	1.2	29	3239.82	20.389	66055.2	174893	0	65535	53.9823
Isolda.pulchella	2018-11-08	T	1	branchiae	Thorax	1.2	30	3239.82	19.984	64743.9	171421	0	65535	52.9107
Isolda.pulchella	2018-11-08	T	1	branchiae	Thorax	1.2	31	3239.82	19.548	63331.3	167681	0	65535	51.7563
Isolda.pulchella	2018-11-08	T	1	muscle	head	1	1	705.524	29.31	20678.9	54751	0	65535	77.6033
Isolda.pulchella	2018-11-08	T	1	muscle	head	1	2	705.524	34.733	24505.2	64882	0	65535	91.9629
Isolda.pulchella	2018-11-08	T	1	muscle	head	1	3	705.524	49.642	35023.9	92732	0	65535	131.437
Isolda.pulchella	2018-11-08	T	1	muscle	head	1	4	705.524	87.563	61777.5	163567	0	65535	231.838
Isolda.pulchella	2018-11-08	T	1	muscle	head	1	5	705.524	143.306	101106	267696	0	65535	379.429
Isolda.pulchella	2018-11-08	T	1	muscle	head	1	6	705.524	179.974	126976	336192	0	65535	476.514
Isolda.pulchella	2018-11-08	T	1	muscle	head	1	7	705.524	184.708	130316	345034	0	65535	489.046
Isolda.pulchella	2018-11-08	T	1	muscle	head	1	8	705.524	158.485	111815	296050	0	65535	419.617
Isolda.pulchella	2018-11-08	T	1	muscle	head	1	9	705.524	125.444	88503.6	234329	0	65535	332.135
Isolda.pulchella	2018-11-08	T	1	muscle	head	1	10	705.524	103.508	73027.4	193353	0	65535	274.056
Isolda.pulchella	2018-11-08	T	1	muscle	head	1	11	705.524	88.186	62217.1	164731	0	65535	233.487
Isolda.pulchella	2018-11-08	T	1	muscle	head	1	12	705.524	76.472	53952.5	142849	0	65535	202.472
Isolda.pulchella	2018-11-08	T	1	muscle	head	1	13	705.524	66.665	47033.7	124530	0	65535	176.507
Isolda.pulchella	2018-11-08	T	1	muscle	head	1	14	705.524	58.95	41590.4	110118	0	65535	156.08
Isolda.pulchella	2018-11-08	T	1	muscle	head	1	15	705.524	54.1	38168.5	101058	0	65535	143.238
Isolda.pulchella	2018-11-08	T	1	muscle	head	1	16	705.524	49.653	35031.4	92752	0	65535	131.465
Isolda.pulchella	2018-11-08	T	1	muscle	head	1	17	705.524	46.457	32776.3	86781	0	65535	123.002
Isolda.pulchella	2018-11-08	T	1	muscle	head	1	18	705.524	42.703	30128.3	79770	0	65535	113.065
Isolda.pulchella	2018-11-08	T	1	muscle	head	1	19	705.524	39.241	27685.4	73302	0	65535	103.897
Isolda.pulchella	2018-11-08	T	1	muscle	head	1	20	705.524	37.176	26228.6	69445	0	65535	98.4304
Isolda.pulchella	2018-11-08	T	1	muscle	head	1	21	705.524	34.444	24300.9	64341	0	65535	91.196
Isolda.pulchella	2018-11-08	T	1	muscle	head	1	22	705.524	33.624	23722.3	62809	0	65535	89.0246
Isolda.pulchella	2018-11-08	T	1	muscle	head	1	23	705.524	31.315	22093.7	58497	0	65535	82.9128
Isolda.pulchella	2018-11-08	T	1	muscle	head	1	24	705.524	29.888	21086.8	55831	0	65535	79.1341
Isolda.pulchella	2018-11-08	T	1	muscle	head	1	25	705.524	28.452	20073.4	53148	0	65535	75.3312
Isolda.pulchella	2018-11-08	T	1	muscle	head	1	26	705.524	27.281	19247.1	50960	0	65535	72.23
Isolda.pulchella	2018-11-08	T	1	muscle	head	1	27	705.524	26.052	18380.3	48665	0	65535	68.9771
Isolda.pulchella	2018-11-08	T	1	muscle	head	1	28	705.524	25.108	17714	46901	0	65535	66.4768
Isolda.pulchella	2018-11-08	T	1	muscle	head	1	29	705.524	24.084	16991.9	44989	0	65535	63.7668
Isolda.pulchella	2018-11-08	T	1	muscle	head	1	30	705.524	23.224	16385.3	43383	0	65535	61.4905
Isolda.pulchella	2018-11-08	T	1	muscle	head	1	31	705.524	22.359	15775	41767	0	65535	59.2
Isolda.pulchella	2018-11-08	T	1	integument	head	1	1	43.434	21.835	948.378	2511	0	65535	57.8119
Isolda.pulchella	2018-11-08	T	1	integument	head	1	2	43.434	22.957	997.1	2640	0	65535	60.7819
Isolda.pulchella	2018-11-08	T	1	integument	head	1	3	43.434	24.148	1048.84	2777	0	65535	63.9361
Isolda.pulchella	2018-11-08	T	1	integument	head	1	4	43.434	26.574	1154.22	3056	0	65535	70.3596
Isolda.pulchella	2018-11-08	T	1	integument	head	1	5	43.434	28.67	1245.24	3297	0	65535	75.9083
Isolda.pulchella	2018-11-08	T	1	integument	head	1	6	43.434	30.191	1311.34	3472	0	65535	79.9374
Isolda.pulchella	2018-11-08	T	1	integument	head	1	7	43.434	36.148	1570.06	4157	0	65535	95.7084
Isolda.pulchella	2018-11-08	T	1	integument	head	1	8	43.434	49.061	2130.92	5642	0	65535	129.898
Isolda.pulchella	2018-11-08	T	1	integument	head	1	9	43.434	99.33	4314.35	11423	0	65535	262.997
Isolda.pulchella	2018-11-08	T	1	integument	head	1	10	43.434	174.626	7584.76	20082	0	65535	462.357
Isolda.pulchella	2018-11-08	T	1	integument	head	1	11	43.434	228.009	9903.39	26221	0	65535	603.698
Isolda.pulchella	2018-11-08	T	1	integument	head	1	12	43.434	211.6	9190.69	24334	0	65535	560.252
Isolda.pulchella	2018-11-08	T	1	integument	head	1	13	43.434	166.278	7222.18	19122	0	65535	440.254
Isolda.pulchella	2018-11-08	T	1	integument	head	1	14	43.434	142.626	6194.86	16402	0	65535	377.63
Isolda.pulchella	2018-11-08	T	1	integument	head	1	15	43.434	122.939	5339.77	14138	0	65535	325.505
Isolda.pulchella	2018-11-08	T	1	integument	head	1	16	43.434	102.235	4440.49	11757	0	65535	270.687
Isolda.pulchella	2018-11-08	T	1	integument	head	1	17	43.434	86.374	3751.59	9933	0	65535	228.692
Isolda.pulchella	2018-11-08	T	1	integument	head	1	18	43.434	67.513	2932.38	7764	0	65535	178.754
Isolda.pulchella	2018-11-08	T	1	integument	head	1	19	43.434	58.391	2536.18	6715	0	65535	154.602
Isolda.pulchella	2018-11-08	T	1	integument	head	1	20	43.434	49.461	2148.3	5688	0	65535	130.957
Isolda.pulchella	2018-11-08	T	1	integument	head	1	21	43.434	44.774	1944.72	5149	0	65535	118.548
Isolda.pulchella	2018-11-08	T	1	integument	head	1	22	43.434	42.739	1856.34	4915	0	65535	113.16
Isolda.pulchella	2018-11-08	T	1	integument	head	1	23	43.434	36.496	1585.16	4197	0	65535	96.6294
Isolda.pulchella	2018-11-08	T	1	integument	head	1	24	43.434	32.487	1411.05	3736	0	65535	86.0156
Isolda.pulchella	2018-11-08	T	1	integument	head	1	25	43.434	28.757	1249.02	3307	0	65535	76.1385
Isolda.pulchella	2018-11-08	T	1	integument	head	1	26	43.434	28.4	1233.53	3266	0	65535	75.1945
Isolda.pulchella	2018-11-08	T	1	integument	head	1	27	43.434	24.948	1083.59	2869	0	65535	66.0542
Isolda.pulchella	2018-11-08	T	1	integument	head	1	28	43.434	24.139	1048.47	2776	0	65535	63.9131
Isolda.pulchella	2018-11-08	T	1	integument	head	1	29	43.434	21.235	922.317	2442	0	65535	56.2232
Isolda.pulchella	2018-11-08	T	1	integument	head	1	30	43.434	20.67	897.768	2377	0	65535	54.7267
Isolda.pulchella	2018-11-08	T	1	integument	head	1	31	43.434	19.13	830.917	2200	0	65535	50.6516
Isolda.pulchella	2018-11-08	T	2	integument	abdomen	1	1	265.893	23.818	6333.1	16768	0	65535	63.063
Isolda.pulchella	2018-11-08	T	2	integument	abdomen	1	2	265.893	27.095	7204.43	19075	0	65535	71.7394
Isolda.pulchella	2018-11-08	T	2	integument	abdomen	1	3	265.893	35.626	9472.83	25081	0	65535	94.3274
Isolda.pulchella	2018-11-08	T	2	integument	abdomen	1	4	265.893	55.146	14663	38823	0	65535	146.01
Isolda.pulchella	2018-11-08	T	2	integument	abdomen	1	5	265.893	73.182	19458.6	51520	0	65535	193.762
Isolda.pulchella	2018-11-08	T	2	integument	abdomen	1	6	265.893	92.411	24571.3	65057	0	65535	244.674
Isolda.pulchella	2018-11-08	T	2	integument	abdomen	1	7	265.893	107.541	28594.5	75709	0	65535	284.735
Isolda.pulchella	2018-11-08	T	2	integument	abdomen	1	8	265.893	113.616	30209.9	79986	0	65535	300.82
Isolda.pulchella	2018-11-08	T	2	integument	abdomen	1	9	265.893	105.845	28143.5	74515	0	65535	280.244
Isolda.pulchella	2018-11-08	T	2	integument	abdomen	1	10	265.893	98.028	26065.1	69012	0	65535	259.548
Isolda.pulchella	2018-11-08	T	2	integument	abdomen	1	11	265.893	84.145	22373.6	59238	0	65535	222.789
Isolda.pulchella	2018-11-08	T	2	integument	abdomen	1	12	265.893	69.991	18610.3	49274	0	65535	185.315
Isolda.pulchella	2018-11-08	T	2	integument	abdomen	1	13	265.893	59.124	15720.6	41623	0	65535	156.54
Isolda.pulchella	2018-11-08	T	2	integument	abdomen	1	14	265.893	54.185	14407.3	38146	0	65535	143.464
Isolda.pulchella	2018-11-08	T	2	integument	abdomen	1	15	265.893	47.911	12739.1	33729	0	65535	126.852
Isolda.pulchella	2018-11-08	T	2	integument	abdomen	1	16	265.893	42.286	11243.4	29769	0	65535	111.959
Isolda.pulchella	2018-11-08	T	2	integument	abdomen	1	17	265.893	37.599	9997.44	26470	0	65535	99.5513
Isolda.pulchella	2018-11-08	T	2	integument	abdomen	1	18	265.893	32.456	8629.82	22849	0	65535	85.9331
Isolda.pulchella	2018-11-08	T	2	integument	abdomen	1	19	265.893	28.79	7655.01	20268	0	65535	76.2262
Isolda.pulchella	2018-11-08	T	2	integument	abdomen	1	20	265.893	27.354	7273.16	19257	0	65535	72.4239
Isolda.pulchella	2018-11-08	T	2	integument	abdomen	1	21	265.893	24.605	6542.34	17322	0	65535	65.1465
Isolda.pulchella	2018-11-08	T	2	integument	abdomen	1	22	265.893	23.653	6289.28	16652	0	65535	62.6267
Isolda.pulchella	2018-11-08	T	2	muscle	abdomen	1	1	322.169	23.952	7716.57	20431	0	65535	63.417
Isolda.pulchella	2018-11-08	T	2	muscle	abdomen	1	2	322.169	26.742	8615.47	22811	0	65535	70.8045
Isolda.pulchella	2018-11-08	T	2	muscle	abdomen	1	3	322.169	35.261	11360.1	30078	0	65535	93.3609
Isolda.pulchella	2018-11-08	T	2	muscle	abdomen	1	4	322.169	48.878	15747	41693	0	65535	129.413
Isolda.pulchella	2018-11-08	T	2	muscle	abdomen	1	5	322.169	63.846	20569.3	54461	0	65535	169.045
Isolda.pulchella	2018-11-08	T	2	muscle	abdomen	1	6	322.169	79.831	25719.1	68096	0	65535	211.367
Isolda.pulchella	2018-11-08	T	2	muscle	abdomen	1	7	322.169	90.413	29128.2	77122	0	65535	239.384
Isolda.pulchella	2018-11-08	T	2	muscle	abdomen	1	8	322.169	86.988	28024.9	74201	0	65535	230.317
Isolda.pulchella	2018-11-08	T	2	muscle	abdomen	1	9	322.169	85.818	27648	73203	0	65535	227.219
Isolda.pulchella	2018-11-08	T	2	muscle	abdomen	1	10	322.169	85.916	27679.3	73286	0	65535	227.477
Isolda.pulchella	2018-11-08	T	2	muscle	abdomen	1	11	322.169	79.683	25671.5	67970	0	65535	210.976
Isolda.pulchella	2018-11-08	T	2	muscle	abdomen	1	12	322.169	70.825	22817.7	60414	0	65535	187.523
Isolda.pulchella	2018-11-08	T	2	muscle	abdomen	1	13	322.169	65.311	21041.1	55710	0	65535	172.922
Isolda.pulchella	2018-11-08	T	2	muscle	abdomen	1	14	322.169	59.557	19187.4	50802	0	65535	157.687
Isolda.pulchella	2018-11-08	T	2	muscle	abdomen	1	15	322.169	54.689	17619.2	46650	0	65535	144.8
Isolda.pulchella	2018-11-08	T	2	muscle	abdomen	1	16	322.169	52.666	16967.3	44924	0	65535	139.442
Isolda.pulchella	2018-11-08	T	2	muscle	abdomen	1	17	322.169	48.552	15642	41415	0	65535	128.551
Isolda.pulchella	2018-11-08	T	2	muscle	abdomen	1	18	322.169	44.639	14381.3	38077	0	65535	118.19
Isolda.pulchella	2018-11-08	T	2	muscle	abdomen	1	19	322.169	40.984	13203.6	34959	0	65535	108.511
Isolda.pulchella	2018-11-08	T	2	muscle	abdomen	1	20	322.169	38.454	12388.6	32801	0	65535	101.813
Isolda.pulchella	2018-11-08	T	2	muscle	abdomen	1	21	322.169	34.421	11089.3	29361	0	65535	91.1354
Isolda.pulchella	2018-11-08	T	2	muscle	abdomen	1	22	322.169	31.328	10093	26723	0	65535	82.9471
Isolda.pulchella	2018-11-08	T	2	integument	abdomen	2	1	313.86	30.081	9441.1	24997	0	65535	79.6438
Isolda.pulchella	2018-11-08	T	2	integument	abdomen	2	2	313.86	38.681	12140.4	32144	0	65535	102.415
Isolda.pulchella	2018-11-08	T	2	integument	abdomen	2	3	313.86	58.509	18363.6	48621	0	65535	154.913
Isolda.pulchella	2018-11-08	T	2	integument	abdomen	2	4	313.86	78.692	24698.2	65393	0	65535	208.351
Isolda.pulchella	2018-11-08	T	2	integument	abdomen	2	5	313.86	91.472	28709.3	76013	0	65535	242.188
Isolda.pulchella	2018-11-08	T	2	integument	abdomen	2	6	313.86	97.615	30637.4	81118	0	65535	258.453
Isolda.pulchella	2018-11-08	T	2	integument	abdomen	2	7	313.86	96.523	30294.8	80211	0	65535	255.563
Isolda.pulchella	2018-11-08	T	2	integument	abdomen	2	8	313.86	84.195	26425.4	69966	0	65535	222.921
Isolda.pulchella	2018-11-08	T	2	integument	abdomen	2	9	313.86	73.404	23038.7	60999	0	65535	194.351
Isolda.pulchella	2018-11-08	T	2	integument	abdomen	2	10	313.86	64.138	20130.5	53299	0	65535	169.818
Isolda.pulchella	2018-11-08	T	2	integument	abdomen	2	11	313.86	58.495	18359.1	48609	0	65535	154.875
Isolda.pulchella	2018-11-08	T	2	integument	abdomen	2	12	313.86	51.392	16130	42707	0	65535	136.07
Isolda.pulchella	2018-11-08	T	2	integument	abdomen	2	13	313.86	43.742	13729	36350	0	65535	115.816
Isolda.pulchella	2018-11-08	T	2	integument	abdomen	2	14	313.86	34.906	10955.6	29007	0	65535	92.4202
Isolda.pulchella	2018-11-08	T	2	integument	abdomen	2	15	313.86	29.146	9147.64	24220	0	65535	77.1682
Isolda.pulchella	2018-11-08	T	2	integument	abdomen	2	16	313.86	25.332	7950.74	21051	0	65535	67.0713
Isolda.pulchella	2018-11-08	T	2	integument	abdomen	2	17	313.86	23.542	7388.74	19563	0	65535	62.3303
Isolda.pulchella	2018-11-08	T	2	integument	abdomen	2	18	313.86	22.468	7051.84	18671	0	65535	59.4883
Isolda.pulchella	2018-11-08	T	2	integument	abdomen	2	19	313.86	21.3	6685.1	17700	0	65535	56.3946
Isolda.pulchella	2018-11-08	T	2	integument	abdomen	2	20	313.86	19.929	6254.91	16561	0	65535	52.7656
Isolda.pulchella	2018-11-08	T	2	integument	abdomen	2	21	313.86	19.229	6035.1	15979	0	65535	50.9112
Isolda.pulchella	2018-11-08	T	2	integument	abdomen	2	22	313.86	19.043	5976.93	15825	0	65535	50.4206
Isolda.pulchella	2018-11-08	T	2	integument	abdomen	2	23	313.86	18.492	5803.95	15367	0	65535	48.9613
Isolda.pulchella	2018-11-08	T	2	integument	abdomen	2	24	313.86	18.684	5864.01	15526	0	65535	49.4679
Isolda.pulchella	2018-11-08	T	2	integument	abdomen	2	25	313.86	19.025	5971.27	15810	0	65535	50.3728
Isolda.pulchella	2018-11-08	T	2	integument	abdomen	2	26	313.86	18.596	5836.43	15453	0	65535	49.2353
Isolda.pulchella	2018-11-08	T	2	integument	abdomen	2	27	313.86	19.001	5963.72	15790	0	65535	50.3091
Isolda.pulchella	2018-11-08	T	2	integument	abdomen	2	28	313.86	17.84	5599.24	14825	0	65535	47.2344
Isolda.pulchella	2018-11-08	T	2	muscle	abdomen	2	1	417.347	48.607	20286.1	53711	0	65535	128.696
Isolda.pulchella	2018-11-08	T	2	muscle	abdomen	2	2	417.347	74.605	31136.3	82439	0	65535	197.531
Isolda.pulchella	2018-11-08	T	2	muscle	abdomen	2	3	417.347	101.376	42308.8	112020	0	65535	268.41
Isolda.pulchella	2018-11-08	T	2	muscle	abdomen	2	4	417.347	114.954	47975.6	127024	0	65535	304.361
Isolda.pulchella	2018-11-08	T	2	muscle	abdomen	2	5	417.347	114.11	47623.2	126091	0	65535	302.125
Isolda.pulchella	2018-11-08	T	2	muscle	abdomen	2	6	417.347	107.186	44733.9	118441	0	65535	283.795
Isolda.pulchella	2018-11-08	T	2	muscle	abdomen	2	7	417.347	101.481	42353	112137	0	65535	268.69
Isolda.pulchella	2018-11-08	T	2	muscle	abdomen	2	8	417.347	97.554	40713.8	107797	0	65535	258.291
Isolda.pulchella	2018-11-08	T	2	muscle	abdomen	2	9	417.347	95.91	40027.5	105980	0	65535	253.937
Isolda.pulchella	2018-11-08	T	2	muscle	abdomen	2	10	417.347	84.378	35215	93238	0	65535	223.406
Isolda.pulchella	2018-11-08	T	2	muscle	abdomen	2	11	417.347	69.271	28909.9	76544	0	65535	183.406
Isolda.pulchella	2018-11-08	T	2	muscle	abdomen	2	12	417.347	52.314	21833.1	57807	0	65535	138.511
Isolda.pulchella	2018-11-08	T	2	muscle	abdomen	2	13	417.347	37.608	15695.6	41557	0	65535	99.5742
Isolda.pulchella	2018-11-08	T	2	muscle	abdomen	2	14	417.347	28.413	11857.9	31396	0	65535	75.2276
Isolda.pulchella	2018-11-08	T	2	muscle	abdomen	2	15	417.347	25.239	10533.4	27889	0	65535	66.8245
Isolda.pulchella	2018-11-08	T	2	muscle	abdomen	2	16	417.347	23.169	9669.6	25602	0	65535	61.3446
Isolda.pulchella	2018-11-08	T	2	muscle	abdomen	2	17	417.347	22.262	9291.16	24600	0	65535	58.9438
Isolda.pulchella	2018-11-08	T	2	muscle	abdomen	2	18	417.347	21.222	8856.82	23450	0	65535	56.1883
Isolda.pulchella	2018-11-08	T	2	muscle	abdomen	2	19	417.347	20.712	8644.18	22887	0	65535	54.8393
Isolda.pulchella	2018-11-08	T	2	muscle	abdomen	2	20	417.347	19.601	8180.37	21659	0	65535	51.8969
Isolda.pulchella	2018-11-08	T	2	muscle	abdomen	2	21	417.347	19.37	8084.06	21404	0	65535	51.2859
Isolda.pulchella	2018-11-08	T	2	muscle	abdomen	2	22	417.347	19.402	8097.28	21439	0	65535	51.3697
Isolda.pulchella	2018-11-08	T	2	muscle	abdomen	2	23	417.347	19.013	7934.88	21009	0	65535	50.3394
Isolda.pulchella	2018-11-08	T	2	muscle	abdomen	2	24	417.347	18.432	7692.4	20367	0	65535	48.8011
Isolda.pulchella	2018-11-08	T	2	muscle	abdomen	2	25	417.347	18.326	7648.21	20250	0	65535	48.5208
Isolda.pulchella	2018-11-08	T	2	muscle	abdomen	2	26	417.347	18.259	7620.26	20176	0	65535	48.3435
Isolda.pulchella	2018-11-08	T	2	muscle	abdomen	2	27	417.347	18.288	7632.35	20208	0	65535	48.4201
Isolda.pulchella	2018-11-08	T	2	muscle	abdomen	2	28	417.347	18.191	7591.93	20101	0	65535	48.1638
Isolda.pulchella	2019-08-22	C	C2	integument	Thorax	1	1	986.147	51.746	51029.2	135109	0	65535	137.007
Isolda.pulchella	2019-08-22	C	C2	integument	Thorax	1	2	986.147	61.527	60674.7	160647	0	65535	162.904
Isolda.pulchella	2019-08-22	C	C2	integument	Thorax	1	3	986.147	79.57	78468	207758	0	65535	210.677
Isolda.pulchella	2019-08-22	C	C2	integument	Thorax	1	4	986.147	102.302	100885	267111	0	65535	270.863
Isolda.pulchella	2019-08-22	C	C2	integument	Thorax	1	5	986.147	125.853	124110	328603	0	65535	333.219
Isolda.pulchella	2019-08-22	C	C2	integument	Thorax	1	6	986.147	136.148	134262	355483	0	65535	360.477
Isolda.pulchella	2019-08-22	C	C2	integument	Thorax	1	7	986.147	139.187	137259	363417	0	65535	368.522
Isolda.pulchella	2019-08-22	C	C2	integument	Thorax	1	8	986.147	139.32	137390	363765	0	65535	368.875
Isolda.pulchella	2019-08-22	C	C2	integument	Thorax	1	9	986.147	136.436	134546	356235	0	65535	361.239
Isolda.pulchella	2019-08-22	C	C2	integument	Thorax	1	10	986.147	127.786	126015	333648	0	65535	338.335
Isolda.pulchella	2019-08-22	C	C2	integument	Thorax	1	11	986.147	119.686	118028	312501	0	65535	316.891
Isolda.pulchella	2019-08-22	C	C2	integument	Thorax	1	12	986.147	106.945	105463	279233	0	65535	283.156
Isolda.pulchella	2019-08-22	C	C2	integument	Thorax	1	13	986.147	93.671	92373.4	244575	0	65535	248.011
Isolda.pulchella	2019-08-22	C	C2	integument	Thorax	1	14	986.147	80.603	79486.6	210455	0	65535	213.411
Isolda.pulchella	2019-08-22	C	C2	integument	Thorax	1	15	986.147	71.563	70571.6	186851	0	65535	189.476
Isolda.pulchella	2019-08-22	C	C2	integument	Thorax	1	16	986.147	64.272	63381.2	167813	0	65535	170.17
Isolda.pulchella	2019-08-22	C	C2	integument	Thorax	1	17	986.147	58.286	57478.3	152184	0	65535	154.322
Isolda.pulchella	2019-08-22	C	C2	integument	Thorax	1	18	986.147	52.767	52035.8	137774	0	65535	139.709
Isolda.pulchella	2019-08-22	C	C2	integument	Thorax	1	19	986.147	47.449	46791.9	123890	0	65535	125.63
Isolda.pulchella	2019-08-22	C	C2	muscle	Thorax	1	1	1559.48	36.591	57063.6	151086	0	65535	96.8824
Isolda.pulchella	2019-08-22	C	C2	muscle	Thorax	1	2	1559.48	37.166	57960.2	153460	0	65535	98.4047
Isolda.pulchella	2019-08-22	C	C2	muscle	Thorax	1	3	1559.48	37.491	58467.1	154802	0	65535	99.2652
Isolda.pulchella	2019-08-22	C	C2	muscle	Thorax	1	4	1559.48	38.818	60535.3	160278	0	65535	102.777
Isolda.pulchella	2019-08-22	C	C2	muscle	Thorax	1	5	1559.48	40.227	62732.7	166096	0	65535	106.507
Isolda.pulchella	2019-08-22	C	C2	muscle	Thorax	1	6	1559.48	44.232	68978.2	182632	0	65535	117.111
Isolda.pulchella	2019-08-22	C	C2	muscle	Thorax	1	7	1559.48	48.685	75923.5	201021	0	65535	128.903
Isolda.pulchella	2019-08-22	C	C2	muscle	Thorax	1	8	1559.48	54.74	85366.1	226022	0	65535	144.934
Isolda.pulchella	2019-08-22	C	C2	muscle	Thorax	1	9	1559.48	59.222	92354.9	244526	0	65535	156.8
Isolda.pulchella	2019-08-22	C	C2	muscle	Thorax	1	10	1559.48	66.297	103389	273741	0	65535	175.534
Isolda.pulchella	2019-08-22	C	C2	muscle	Thorax	1	11	1559.48	67.839	105793	280107	0	65535	179.616
Isolda.pulchella	2019-08-22	C	C2	muscle	Thorax	1	12	1559.48	67.378	105075	278204	0	65535	178.395
Isolda.pulchella	2019-08-22	C	C2	muscle	Thorax	1	13	1559.48	66.266	103340	273612	0	65535	175.451
Isolda.pulchella	2019-08-22	C	C2	muscle	Thorax	1	14	1559.48	62.586	97602.1	258419	0	65535	165.709
Isolda.pulchella	2019-08-22	C	C2	muscle	Thorax	1	15	1559.48	60.594	94495.6	250194	0	65535	160.434
Isolda.pulchella	2019-08-22	C	C2	muscle	Thorax	1	16	1559.48	58.396	91068.1	241119	0	65535	154.615
Isolda.pulchella	2019-08-22	C	C2	muscle	Thorax	1	17	1559.48	56.341	87863	232633	0	65535	149.174
Isolda.pulchella	2019-08-22	C	C2	muscle	Thorax	1	18	1559.48	53.879	84023.4	222467	0	65535	142.655
Isolda.pulchella	2019-08-22	C	C2	muscle	Thorax	1	19	1559.48	51.696	80618.9	213453	0	65535	136.875
Isolda.pulchella	2019-08-22	C	C2	integument	head	1	1	1068.48	49.794	53204	140867	0	65535	131.838
Isolda.pulchella	2019-08-22	C	C2	integument	head	1	2	1068.48	58.752	62775	166208	0	65535	155.555
Isolda.pulchella	2019-08-22	C	C2	integument	head	1	3	1068.48	74.855	79981.4	211765	0	65535	198.192
Isolda.pulchella	2019-08-22	C	C2	integument	head	1	4	1068.48	98.08	104797	277468	0	65535	259.684
Isolda.pulchella	2019-08-22	C	C2	integument	head	1	5	1068.48	123.852	132333	350376	0	65535	327.919
Isolda.pulchella	2019-08-22	C	C2	integument	head	1	6	1068.48	135.823	145124	384243	0	65535	359.615
Isolda.pulchella	2019-08-22	C	C2	integument	head	1	7	1068.48	135.91	145218	384490	0	65535	359.847
Isolda.pulchella	2019-08-22	C	C2	integument	head	1	8	1068.48	126.125	134763	356809	0	65535	333.94
Isolda.pulchella	2019-08-22	C	C2	integument	head	1	9	1068.48	116.024	123970	328233	0	65535	307.195
Isolda.pulchella	2019-08-22	C	C2	integument	head	1	10	1068.48	100.594	107483	284581	0	65535	266.341
Isolda.pulchella	2019-08-22	C	C2	integument	head	1	11	1068.48	82.106	87728.6	232277	0	65535	217.39
Isolda.pulchella	2019-08-22	C	C2	integument	head	1	12	1068.48	67.796	72438.9	191795	0	65535	179.502
Isolda.pulchella	2019-08-22	C	C2	integument	head	1	13	1068.48	55.003	58770	155604	0	65535	145.631
Isolda.pulchella	2019-08-22	C	C2	integument	head	1	14	1068.48	47.008	50227	132985	0	65535	124.462
Isolda.pulchella	2019-08-22	C	C2	integument	head	1	15	1068.48	44.052	47069.2	124624	0	65535	116.636
Isolda.pulchella	2019-08-22	C	C2	integument	head	1	16	1068.48	41.529	44373.2	117486	0	65535	109.956
Isolda.pulchella	2019-08-22	C	C2	integument	head	1	17	1068.48	39.993	42732.2	113141	0	65535	105.889
Isolda.pulchella	2019-08-22	C	C2	integument	head	1	18	1068.48	38.6	41243.3	109199	0	65535	102.2
Isolda.pulchella	2019-08-22	C	C2	integument	head	1	19	1068.48	38.034	40638.2	107597	0	65535	100.701
Isolda.pulchella	2019-08-22	C	C2	muscle	head	1	1	3035.87	52.799	160292	424401	0	65535	139.796
Isolda.pulchella	2019-08-22	C	C2	muscle	head	1	2	3035.87	59.398	180323	477438	0	65535	157.266
Isolda.pulchella	2019-08-22	C	C2	muscle	head	1	3	3035.87	64.599	196115	519249	0	65535	171.038
Isolda.pulchella	2019-08-22	C	C2	muscle	head	1	4	3035.87	69.627	211379	559663	0	65535	184.35
Isolda.pulchella	2019-08-22	C	C2	muscle	head	1	5	3035.87	71.741	217796	576653	0	65535	189.947
Isolda.pulchella	2019-08-22	C	C2	muscle	head	1	6	3035.87	70.801	214943	569100	0	65535	187.459
Isolda.pulchella	2019-08-22	C	C2	muscle	head	1	7	3035.87	69.347	210527	557409	0	65535	183.608
Isolda.pulchella	2019-08-22	C	C2	muscle	head	1	8	3035.87	68.498	207951	550588	0	65535	181.361
Isolda.pulchella	2019-08-22	C	C2	muscle	head	1	9	3035.87	66.669	202398	535886	0	65535	176.518
Isolda.pulchella	2019-08-22	C	C2	muscle	head	1	10	3035.87	65.67	199364	527852	0	65535	173.872
Isolda.pulchella	2019-08-22	C	C2	muscle	head	1	11	3035.87	64.053	194457	514860	0	65535	169.592
Isolda.pulchella	2019-08-22	C	C2	muscle	head	1	12	3035.87	62.03	188315	498597	0	65535	164.235
Isolda.pulchella	2019-08-22	C	C2	muscle	head	1	13	3035.87	59.226	179802	476059	0	65535	156.812
Isolda.pulchella	2019-08-22	C	C2	muscle	head	1	14	3035.87	56.099	170310	450927	0	65535	148.533
Isolda.pulchella	2019-08-22	C	C2	muscle	head	1	15	3035.87	53.386	162074	429119	0	65535	141.35
Isolda.pulchella	2019-08-22	C	C2	muscle	head	1	16	3035.87	50.621	153679	406893	0	65535	134.029
Isolda.pulchella	2019-08-22	C	C2	muscle	head	1	17	3035.87	48.421	146998	389204	0	65535	128.202
Isolda.pulchella	2019-08-22	C	C2	muscle	head	1	18	3035.87	46.222	140323	371531	0	65535	122.381
Isolda.pulchella	2019-08-22	C	C2	muscle	head	1	19	3035.87	43.945	133410	353227	0	65535	116.351
Isolda.pulchella	2019-08-22	C	C2	branchiae	Thorax	1	1	680.596	140.44	95582.6	253072	0	65535	371.839
Isolda.pulchella	2019-08-22	C	C2	branchiae	Thorax	1	2	680.596	183.678	125011	330988	0	65535	486.321
Isolda.pulchella	2019-08-22	C	C2	branchiae	Thorax	1	3	680.596	209.053	142281	376714	0	65535	553.506
Isolda.pulchella	2019-08-22	C	C2	branchiae	Thorax	1	4	680.596	213.849	145545	385356	0	65535	566.204
Isolda.pulchella	2019-08-22	C	C2	branchiae	Thorax	1	5	680.596	206.24	140366	371645	0	65535	546.058
Isolda.pulchella	2019-08-22	C	C2	branchiae	Thorax	1	6	680.596	177.619	120887	320070	0	65535	470.279
Isolda.pulchella	2019-08-22	C	C2	branchiae	Thorax	1	7	680.596	160.89	109501	289923	0	65535	425.984
Isolda.pulchella	2019-08-22	C	C2	branchiae	Thorax	1	8	680.596	145.886	99289.2	262886	0	65535	386.259
Isolda.pulchella	2019-08-22	C	C2	branchiae	Thorax	1	9	680.596	134.743	91705.2	242806	0	65535	356.755
Isolda.pulchella	2019-08-22	C	C2	branchiae	Thorax	1	10	680.596	120.179	81793.2	216562	0	65535	318.195
Isolda.pulchella	2019-08-22	C	C2	branchiae	Thorax	1	11	680.596	108.614	73922.5	195723	0	65535	287.576
Isolda.pulchella	2019-08-22	C	C2	branchiae	Thorax	1	12	680.596	94.854	64557.3	170927	0	65535	251.143
Isolda.pulchella	2019-08-22	C	C2	branchiae	Thorax	1	13	680.596	83.146	56588.8	149829	0	65535	220.144
Isolda.pulchella	2019-08-22	C	C2	branchiae	Thorax	1	14	680.596	73.522	50038.6	132486	0	65535	194.662
Isolda.pulchella	2019-08-22	C	C2	branchiae	Thorax	1	15	680.596	65.357	44482	117774	0	65535	173.045
Isolda.pulchella	2019-08-22	C	C2	branchiae	Thorax	1	16	680.596	59.163	40265.8	106611	0	65535	156.644
Isolda.pulchella	2019-08-22	C	C2	branchiae	Thorax	1	17	680.596	55.461	37746.7	99941	0	65535	146.843
Isolda.pulchella	2019-08-22	C	C2	branchiae	Thorax	1	18	680.596	50.849	34607.7	91630	0	65535	134.632
Isolda.pulchella	2019-08-22	C	C2	branchiae	Thorax	1	19	680.596	48.663	33119.6	87690	0	65535	128.843
Isolda.pulchella	2019-08-22	C	C2	integument	abdomen	2	1	5061.41	68.869	348577	922920	0	65535	182.344
Isolda.pulchella	2019-08-22	C	C2	integument	abdomen	2	2	5061.41	93.493	473209	1252905	0	65535	247.54
Isolda.pulchella	2019-08-22	C	C2	integument	abdomen	2	3	5061.41	142.803	722783	1913697	0	65535	378.095
Isolda.pulchella	2019-08-22	C	C2	integument	abdomen	2	4	5061.41	196.002	992048	2626623	0	65535	518.95
Isolda.pulchella	2019-08-22	C	C2	integument	abdomen	2	5	5061.41	226.662	1.14723e+06	3037498	0	65535	600.128
Isolda.pulchella	2019-08-22	C	C2	integument	abdomen	2	6	5061.41	237.014	1.19962e+06	3176221	0	65535	627.536
Isolda.pulchella	2019-08-22	C	C2	integument	abdomen	2	7	5061.41	233.905	1183890	3134560	0	65535	619.305
Isolda.pulchella	2019-08-22	C	C2	integument	abdomen	2	8	5061.41	222.637	1.12686e+06	2983560	0	65535	589.472
Isolda.pulchella	2019-08-22	C	C2	integument	abdomen	2	9	5061.41	207.356	1049516	2778781	0	65535	549.013
Isolda.pulchella	2019-08-22	C	C2	integument	abdomen	2	10	5061.41	187.313	948071	2510188	0	65535	495.946
Isolda.pulchella	2019-08-22	C	C2	integument	abdomen	2	11	5061.41	166.773	844106	2234922	0	65535	441.561
Isolda.pulchella	2019-08-22	C	C2	integument	abdomen	2	12	5061.41	147.387	745985	1975129	0	65535	390.233
Isolda.pulchella	2019-08-22	C	C2	integument	abdomen	2	13	5061.41	133.718	676803	1791957	0	65535	354.043
Isolda.pulchella	2019-08-22	C	C2	integument	abdomen	2	14	5061.41	120.941	612131	1620727	0	65535	320.212
Isolda.pulchella	2019-08-22	C	C2	integument	abdomen	2	15	5061.41	112.694	570391	1510213	0	65535	298.378
Isolda.pulchella	2019-08-22	C	C2	integument	abdomen	2	16	5061.41	102.719	519902	1376533	0	65535	271.966
Isolda.pulchella	2019-08-22	C	C2	integument	abdomen	2	17	5061.41	93.468	473081	1252566	0	65535	247.473
Isolda.pulchella	2019-08-22	C	C2	integument	abdomen	2	18	5061.41	83.468	422466	1118555	0	65535	220.996
Isolda.pulchella	2019-08-22	C	C2	integument	abdomen	2	19	5061.41	74.049	374792	992328	0	65535	196.057
Isolda.pulchella	2019-08-22	C	C2	integument	abdomen	2	20	5061.41	64.553	326729	865073	0	65535	170.915
Isolda.pulchella	2019-08-22	C	C2	integument	abdomen	2	21	5061.41	59	298626	790665	0	65535	156.214
Isolda.pulchella	2019-08-22	C	C2	muscle	abdomen	2	1	3177.12	67.419	214198	567127	0	65535	178.503
Isolda.pulchella	2019-08-22	C	C2	muscle	abdomen	2	2	3177.12	87.524	278076	736255	0	65535	231.736
Isolda.pulchella	2019-08-22	C	C2	muscle	abdomen	2	3	3177.12	138.145	438905	1162079	0	65535	365.765
Isolda.pulchella	2019-08-22	C	C2	muscle	abdomen	2	4	3177.12	198.472	630571	1669549	0	65535	525.491
Isolda.pulchella	2019-08-22	C	C2	muscle	abdomen	2	5	3177.12	234.554	745208	1973070	0	65535	621.024
Isolda.pulchella	2019-08-22	C	C2	muscle	abdomen	2	6	3177.12	252.256	801448	2121976	0	65535	667.892
Isolda.pulchella	2019-08-22	C	C2	muscle	abdomen	2	7	3177.12	252.757	803041	2126195	0	65535	669.22
Isolda.pulchella	2019-08-22	C	C2	muscle	abdomen	2	8	3177.12	250.546	796015	2107592	0	65535	663.365
Isolda.pulchella	2019-08-22	C	C2	muscle	abdomen	2	9	3177.12	242.187	769459	2037279	0	65535	641.234
Isolda.pulchella	2019-08-22	C	C2	muscle	abdomen	2	10	3177.12	225.602	716766	1897767	0	65535	597.322
Isolda.pulchella	2019-08-22	C	C2	muscle	abdomen	2	11	3177.12	209.594	665906	1763106	0	65535	554.938
Isolda.pulchella	2019-08-22	C	C2	muscle	abdomen	2	12	3177.12	190.268	604505	1600535	0	65535	503.769
Isolda.pulchella	2019-08-22	C	C2	muscle	abdomen	2	13	3177.12	170.085	540381	1430756	0	65535	450.331
Isolda.pulchella	2019-08-22	C	C2	muscle	abdomen	2	14	3177.12	154.423	490620	1299003	0	65535	408.861
Isolda.pulchella	2019-08-22	C	C2	muscle	abdomen	2	15	3177.12	139.829	444254	1176242	0	65535	370.222
Isolda.pulchella	2019-08-22	C	C2	muscle	abdomen	2	16	3177.12	124.883	396769	1050518	0	65535	330.651
Isolda.pulchella	2019-08-22	C	C2	muscle	abdomen	2	17	3177.12	111.156	353156	935044	0	65535	294.305
Isolda.pulchella	2019-08-22	C	C2	muscle	abdomen	2	18	3177.12	98.514	312990	828698	0	65535	260.833
Isolda.pulchella	2019-08-22	C	C2	muscle	abdomen	2	19	3177.12	85.014	270099	715135	0	65535	225.089
Isolda.pulchella	2019-08-22	C	C2	muscle	abdomen	2	20	3177.12	75.066	238493	631453	0	65535	198.75
Isolda.pulchella	2019-08-22	C	C2	muscle	abdomen	2	21	3177.12	66.984	212816	563469	0	65535	177.352
Isolda.pulchella	2019-08-22	T	3	muscle	abdomen	1	1	2616.63	35.567	93065.3	246407	0	65535	94.1695
Isolda.pulchella	2019-08-22	T	3	muscle	abdomen	1	2	2616.63	35.814	93713	248122	0	65535	94.825
Isolda.pulchella	2019-08-22	T	3	muscle	abdomen	1	3	2616.63	35.6	93151.4	246635	0	65535	94.2567
Isolda.pulchella	2019-08-22	T	3	muscle	abdomen	1	4	2616.63	35.857	93823.7	248415	0	65535	94.9369
Isolda.pulchella	2019-08-22	T	3	muscle	abdomen	1	5	2616.63	36.041	94305.6	249691	0	65535	95.4246
Isolda.pulchella	2019-08-22	T	3	muscle	abdomen	1	6	2616.63	35.847	93799.2	248350	0	65535	94.9121
Isolda.pulchella	2019-08-22	T	3	muscle	abdomen	1	7	2616.63	36.048	94325.3	249743	0	65535	95.4444
Isolda.pulchella	2019-08-22	T	3	muscle	abdomen	1	8	2616.63	36.476	95444	252705	0	65535	96.5764
Isolda.pulchella	2019-08-22	T	3	muscle	abdomen	1	9	2616.63	36.79	96266.2	254882	0	65535	97.4084
Isolda.pulchella	2019-08-22	T	3	muscle	abdomen	1	10	2616.63	37.204	97349.8	257751	0	65535	98.5049
Isolda.pulchella	2019-08-22	T	3	muscle	abdomen	1	11	2616.63	37.852	99044.1	262237	0	65535	100.219
Isolda.pulchella	2019-08-22	T	3	muscle	abdomen	1	12	2616.63	37.912	99201.2	262653	0	65535	100.378
Isolda.pulchella	2019-08-22	T	3	muscle	abdomen	1	13	2616.63	39.022	102106	270344	0	65535	103.318
Isolda.pulchella	2019-08-22	T	3	muscle	abdomen	1	14	2616.63	39.787	104107	275642	0	65535	105.342
Isolda.pulchella	2019-08-22	T	3	muscle	abdomen	1	15	2616.63	40.165	105097	278262	0	65535	106.344
Isolda.pulchella	2019-08-22	T	3	muscle	abdomen	1	16	2616.63	41.195	107793	285400	0	65535	109.072
Isolda.pulchella	2019-08-22	T	3	muscle	abdomen	1	17	2616.63	42.578	111410	294978	0	65535	112.732
Isolda.pulchella	2019-08-22	T	3	muscle	abdomen	1	18	2616.63	44.297	115910	306892	0	65535	117.285
Isolda.pulchella	2019-08-22	T	3	muscle	abdomen	1	19	2616.63	46.366	121323	321224	0	65535	122.762
Isolda.pulchella	2019-08-22	T	3	muscle	abdomen	1	20	2616.63	51.057	133598	353724	0	65535	135.183
Isolda.pulchella	2019-08-22	T	3	muscle	abdomen	1	21	2616.63	55.014	143953	381140	0	65535	145.661
Isolda.pulchella	2019-08-22	T	3	muscle	abdomen	1	22	2616.63	61.492	160902	426018	0	65535	162.812
Isolda.pulchella	2019-08-22	T	3	muscle	abdomen	1	23	2616.63	67.828	177480	469909	0	65535	179.585
Isolda.pulchella	2019-08-22	T	3	muscle	abdomen	1	24	2616.63	72.958	190903	505450	0	65535	193.168
Isolda.pulchella	2019-08-22	T	3	muscle	abdomen	1	25	2616.63	78.692	205908	545179	0	65535	208.351
Isolda.pulchella	2019-08-22	T	3	muscle	abdomen	1	26	2616.63	85.519	223773	592479	0	65535	226.428
Isolda.pulchella	2019-08-22	T	3	muscle	abdomen	1	27	2616.63	91.518	239469	634037	0	65535	242.31
Isolda.pulchella	2019-08-22	T	3	muscle	abdomen	1	28	2616.63	95.221	249158	659691	0	65535	252.115
Isolda.pulchella	2019-08-22	T	3	muscle	abdomen	1	29	2616.63	97.049	253940	672352	0	65535	256.953
Isolda.pulchella	2019-08-22	T	3	muscle	abdomen	1	30	2616.63	94.75	247925	656425	0	65535	250.866
Isolda.pulchella	2019-08-22	T	3	muscle	abdomen	1	31	2616.63	92.984	243304	644190	0	65535	246.191
Isolda.pulchella	2019-08-22	T	3	muscle	abdomen	1	32	2616.63	90.78	237538	628925	0	65535	240.357
Isolda.pulchella	2019-08-22	T	3	muscle	abdomen	1	33	2616.63	87.851	229873	608630	0	65535	232.601
Isolda.pulchella	2019-08-22	T	3	muscle	abdomen	1	34	2616.63	83.681	218961	579739	0	65535	221.559
Isolda.pulchella	2019-08-22	T	3	muscle	abdomen	1	35	2616.63	79.957	209218	553942	0	65535	211.7
Isolda.pulchella	2019-08-22	T	3	muscle	abdomen	1	36	2616.63	74.604	195211	516856	0	65535	197.527
Isolda.pulchella	2019-08-22	T	3	muscle	abdomen	1	37	2616.63	68.559	179394	474977	0	65535	181.522
Isolda.pulchella	2019-08-22	T	3	muscle	abdomen	1	38	2616.63	64.453	168650	446531	0	65535	170.651
Isolda.pulchella	2019-08-22	T	3	muscle	abdomen	1	39	2616.63	59.945	156854	415299	0	65535	158.715
Isolda.pulchella	2019-08-22	T	3	muscle	abdomen	1	40	2616.63	56.714	148401	392918	0	65535	150.162
Isolda.pulchella	2019-08-22	T	3	muscle	abdomen	1	41	2616.63	53.188	139173	368486	0	65535	140.825
Isolda.pulchella	2019-08-22	T	3	integument	abdomen	1	1	1787.23	35.187	62886.8	166504	0	65535	93.1634
Isolda.pulchella	2019-08-22	T	3	integument	abdomen	1	2	1787.23	35.098	62727.4	166082	0	65535	92.9273
Isolda.pulchella	2019-08-22	T	3	integument	abdomen	1	3	1787.23	35.429	63319.2	167649	0	65535	93.804
Isolda.pulchella	2019-08-22	T	3	integument	abdomen	1	4	1787.23	35.451	63359.7	167756	0	65535	93.8639
Isolda.pulchella	2019-08-22	T	3	integument	abdomen	1	5	1787.23	35.509	63463.1	168030	0	65535	94.0172
Isolda.pulchella	2019-08-22	T	3	integument	abdomen	1	6	1787.23	35.845	64062.9	169618	0	65535	94.9057
Isolda.pulchella	2019-08-22	T	3	integument	abdomen	1	7	1787.23	35.841	64055.4	169598	0	65535	94.8945
Isolda.pulchella	2019-08-22	T	3	integument	abdomen	1	8	1787.23	36.044	64418.7	170560	0	65535	95.4328
Isolda.pulchella	2019-08-22	T	3	integument	abdomen	1	9	1787.23	36.005	64348.4	170374	0	65535	95.3287
Isolda.pulchella	2019-08-22	T	3	integument	abdomen	1	10	1787.23	36.194	64686.9	171270	0	65535	95.8301
Isolda.pulchella	2019-08-22	T	3	integument	abdomen	1	11	1787.23	36.684	65563.1	173590	0	65535	97.1282
Isolda.pulchella	2019-08-22	T	3	integument	abdomen	1	12	1787.23	36.941	66021.6	174804	0	65535	97.8074
Isolda.pulchella	2019-08-22	T	3	integument	abdomen	1	13	1787.23	37.92	67771.1	179436	0	65535	100.399
Isolda.pulchella	2019-08-22	T	3	integument	abdomen	1	14	1787.23	38.55	68897	182417	0	65535	102.067
Isolda.pulchella	2019-08-22	T	3	integument	abdomen	1	15	1787.23	39.218	70090.8	185578	0	65535	103.836
Isolda.pulchella	2019-08-22	T	3	integument	abdomen	1	16	1787.23	40.281	71990.6	190608	0	65535	106.65
Isolda.pulchella	2019-08-22	T	3	integument	abdomen	1	17	1787.23	41.202	73636.6	194966	0	65535	109.089
Isolda.pulchella	2019-08-22	T	3	integument	abdomen	1	18	1787.23	43.669	78046.5	206642	0	65535	115.622
Isolda.pulchella	2019-08-22	T	3	integument	abdomen	1	19	1787.23	45.449	81228.5	215067	0	65535	120.336
Isolda.pulchella	2019-08-22	T	3	integument	abdomen	1	20	1787.23	49.84	89074.6	235841	0	65535	131.959
Isolda.pulchella	2019-08-22	T	3	integument	abdomen	1	21	1787.23	55.994	100073	264962	0	65535	148.253
Isolda.pulchella	2019-08-22	T	3	integument	abdomen	1	22	1787.23	61.51	109933	291066	0	65535	162.859
Isolda.pulchella	2019-08-22	T	3	integument	abdomen	1	23	1787.23	67.389	120439	318885	0	65535	178.425
Isolda.pulchella	2019-08-22	T	3	integument	abdomen	1	24	1787.23	71.918	128534	340317	0	65535	190.416
Isolda.pulchella	2019-08-22	T	3	integument	abdomen	1	25	1787.23	76.381	136510	361435	0	65535	202.232
Isolda.pulchella	2019-08-22	T	3	integument	abdomen	1	26	1787.23	83.434	149116	394810	0	65535	220.907
Isolda.pulchella	2019-08-22	T	3	integument	abdomen	1	27	1787.23	91.314	163199	432098	0	65535	241.77
Isolda.pulchella	2019-08-22	T	3	integument	abdomen	1	28	1787.23	96.605	172655	457135	0	65535	255.779
Isolda.pulchella	2019-08-22	T	3	integument	abdomen	1	29	1787.23	100.223	179122	474257	0	65535	265.359
Isolda.pulchella	2019-08-22	T	3	integument	abdomen	1	30	1787.23	99.431	177705	470507	0	65535	263.261
Isolda.pulchella	2019-08-22	T	3	integument	abdomen	1	31	1787.23	98.619	176254	466663	0	65535	261.11
Isolda.pulchella	2019-08-22	T	3	integument	abdomen	1	32	1787.23	98.117	175357	464290	0	65535	259.782
Isolda.pulchella	2019-08-22	T	3	integument	abdomen	1	33	1787.23	96.144	171832	454955	0	65535	254.559
Isolda.pulchella	2019-08-22	T	3	integument	abdomen	1	34	1787.23	91.669	163834	433779	0	65535	242.711
Isolda.pulchella	2019-08-22	T	3	integument	abdomen	1	35	1787.23	87.368	156146	413424	0	65535	231.322
Isolda.pulchella	2019-08-22	T	3	integument	abdomen	1	36	1787.23	82.415	147294	389987	0	65535	218.208
Isolda.pulchella	2019-08-22	T	3	integument	abdomen	1	37	1787.23	77.831	139101	368295	0	65535	206.071
Isolda.pulchella	2019-08-22	T	3	integument	abdomen	1	38	1787.23	73.789	131877	349168	0	65535	195.369
Isolda.pulchella	2019-08-22	T	3	integument	abdomen	1	39	1787.23	69.208	123690	327491	0	65535	183.24
Isolda.pulchella	2019-08-22	T	3	integument	abdomen	1	40	1787.23	67.234	120161	318149	0	65535	178.013
Isolda.pulchella	2019-08-22	T	3	integument	abdomen	1	41	1787.23	63.631	113723	301102	0	65535	168.474
Isolda.pulchella	2019-08-22	T	4	integument	Thorax	1	1	2699.35	40.782	110086	291471	0	65535	107.978
Isolda.pulchella	2019-08-22	T	4	integument	Thorax	1	2	2699.35	41.721	112619	298180	0	65535	110.464
Isolda.pulchella	2019-08-22	T	4	integument	Thorax	1	3	2699.35	42.51	114750	303822	0	65535	112.554
Isolda.pulchella	2019-08-22	T	4	integument	Thorax	1	4	2699.35	43.164	116516	308496	0	65535	114.285
Isolda.pulchella	2019-08-22	T	4	integument	Thorax	1	5	2699.35	44.547	120247	318376	0	65535	117.946
Isolda.pulchella	2019-08-22	T	4	integument	Thorax	1	6	2699.35	46.153	124582	329854	0	65535	122.198
Isolda.pulchella	2019-08-22	T	4	integument	Thorax	1	7	2699.35	48.763	131628	348509	0	65535	129.109
Isolda.pulchella	2019-08-22	T	4	integument	Thorax	1	8	2699.35	53.81	145251	384579	0	65535	142.471
Isolda.pulchella	2019-08-22	T	4	integument	Thorax	1	9	2699.35	60.531	163394	432616	0	65535	160.267
Isolda.pulchella	2019-08-22	T	4	integument	Thorax	1	10	2699.35	71.411	192764	510377	0	65535	189.074
Isolda.pulchella	2019-08-22	T	4	integument	Thorax	1	11	2699.35	82.674	223165	590870	0	65535	218.894
Isolda.pulchella	2019-08-22	T	4	integument	Thorax	1	12	2699.35	99.005	267248	707588	0	65535	262.133
Isolda.pulchella	2019-08-22	T	4	integument	Thorax	1	13	2699.35	119.14	321601	851495	0	65535	315.445
Isolda.pulchella	2019-08-22	T	4	integument	Thorax	1	14	2699.35	144.178	389187	1030443	0	65535	381.738
Isolda.pulchella	2019-08-22	T	4	integument	Thorax	1	15	2699.35	177.454	479011	1268267	0	65535	469.842
Isolda.pulchella	2019-08-22	T	4	integument	Thorax	1	16	2699.35	212.99	574934	1522239	0	65535	563.929
Isolda.pulchella	2019-08-22	T	4	integument	Thorax	1	17	2699.35	243.108	656234	1737496	0	65535	643.673
Isolda.pulchella	2019-08-22	T	4	integument	Thorax	1	18	2699.35	256.594	692637	1833880	0	65535	679.379
Isolda.pulchella	2019-08-22	T	4	integument	Thorax	1	19	2699.35	259.451	700348	1854296	0	65535	686.943
Isolda.pulchella	2019-08-22	T	4	integument	Thorax	1	20	2699.35	253.13	683285	1809119	0	65535	670.206
Isolda.pulchella	2019-08-22	T	4	integument	Thorax	1	21	2699.35	234.551	633135	1676339	0	65535	621.017
Isolda.pulchella	2019-08-22	T	4	integument	Thorax	1	22	2699.35	209.352	565112	1496236	0	65535	554.296
Isolda.pulchella	2019-08-22	T	4	integument	Thorax	1	23	2699.35	180.392	486940	1289261	0	65535	477.62
Isolda.pulchella	2019-08-22	T	4	integument	Thorax	1	24	2699.35	154.782	417811	1106229	0	65535	409.814
Isolda.pulchella	2019-08-22	T	4	integument	Thorax	1	25	2699.35	134.481	363010	961135	0	65535	356.062
Isolda.pulchella	2019-08-22	T	4	integument	Thorax	1	26	2699.35	118.545	319994	847240	0	65535	313.869
Isolda.pulchella	2019-08-22	T	4	integument	Thorax	1	27	2699.35	106.837	288391	763567	0	65535	282.871
Isolda.pulchella	2019-08-22	T	4	integument	Thorax	1	28	2699.35	94.616	255401	676221	0	65535	250.513
Isolda.pulchella	2019-08-22	T	4	integument	Thorax	1	29	2699.35	84.357	227709	602901	0	65535	223.351
Isolda.pulchella	2019-08-22	T	4	integument	Thorax	1	30	2699.35	74.703	201650	533905	0	65535	197.791
Isolda.pulchella	2019-08-22	T	4	integument	Thorax	1	31	2699.35	64.575	174309	461515	0	65535	170.973
Isolda.pulchella	2019-08-22	T	4	integument	Thorax	1	32	2699.35	59.389	160310	424450	0	65535	157.242
Isolda.pulchella	2019-08-22	T	4	integument	Thorax	1	33	2699.35	54.473	147041	389317	0	65535	144.226
Isolda.pulchella	2019-08-22	T	4	integument	Thorax	1	34	2699.35	51.586	139247	368682	0	65535	136.582
Isolda.pulchella	2019-08-22	T	4	muscle	Thorax	1	1	1909.6	43.538	83140.4	220129	0	65535	115.275
Isolda.pulchella	2019-08-22	T	4	muscle	Thorax	1	2	1909.6	43.684	83419.1	220867	0	65535	115.662
Isolda.pulchella	2019-08-22	T	4	muscle	Thorax	1	3	1909.6	45.521	86927.5	230156	0	65535	120.526
Isolda.pulchella	2019-08-22	T	4	muscle	Thorax	1	4	1909.6	46.056	87948.4	232859	0	65535	121.941
Isolda.pulchella	2019-08-22	T	4	muscle	Thorax	1	5	1909.6	47.813	91303.8	241743	0	65535	126.594
Isolda.pulchella	2019-08-22	T	4	muscle	Thorax	1	6	1909.6	50.412	96266.6	254883	0	65535	133.475
Isolda.pulchella	2019-08-22	T	4	muscle	Thorax	1	7	1909.6	53.698	102541	271496	0	65535	142.175
Isolda.pulchella	2019-08-22	T	4	muscle	Thorax	1	8	1909.6	58.006	110768	293278	0	65535	153.581
Isolda.pulchella	2019-08-22	T	4	muscle	Thorax	1	9	1909.6	63.676	121595	321944	0	65535	168.593
Isolda.pulchella	2019-08-22	T	4	muscle	Thorax	1	10	1909.6	71.553	136637	361770	0	65535	189.448
Isolda.pulchella	2019-08-22	T	4	muscle	Thorax	1	11	1909.6	80.016	152799	404562	0	65535	211.857
Isolda.pulchella	2019-08-22	T	4	muscle	Thorax	1	12	1909.6	96.402	184090	487410	0	65535	255.242
Isolda.pulchella	2019-08-22	T	4	muscle	Thorax	1	13	1909.6	123.456	235752	624195	0	65535	326.873
Isolda.pulchella	2019-08-22	T	4	muscle	Thorax	1	14	1909.6	173.313	330958	876270	0	65535	458.877
Isolda.pulchella	2019-08-22	T	4	muscle	Thorax	1	15	1909.6	239.968	458242	1213278	0	65535	635.358
Isolda.pulchella	2019-08-22	T	4	muscle	Thorax	1	16	1909.6	291.234	556140	1472480	0	65535	771.095
Isolda.pulchella	2019-08-22	T	4	muscle	Thorax	1	17	1909.6	314.135	599871	1588266	0	65535	831.728
Isolda.pulchella	2019-08-22	T	4	muscle	Thorax	1	18	1909.6	310.747	593401	1571136	0	65535	822.758
Isolda.pulchella	2019-08-22	T	4	muscle	Thorax	1	19	1909.6	296.718	566613	1500208	0	65535	785.615
Isolda.pulchella	2019-08-22	T	4	muscle	Thorax	1	20	1909.6	269.014	513708	1360133	0	65535	712.262
Isolda.pulchella	2019-08-22	T	4	muscle	Thorax	1	21	1909.6	241.247	460685	1219746	0	65535	638.745
Isolda.pulchella	2019-08-22	T	4	muscle	Thorax	1	22	1909.6	203.398	388408	1028380	0	65535	538.532
Isolda.pulchella	2019-08-22	T	4	muscle	Thorax	1	23	1909.6	167.25	319381	845617	0	65535	442.825
Isolda.pulchella	2019-08-22	T	4	muscle	Thorax	1	24	1909.6	139.368	266137	704645	0	65535	369.002
Isolda.pulchella	2019-08-22	T	4	muscle	Thorax	1	25	1909.6	121.314	231661	613364	0	65535	321.201
Isolda.pulchella	2019-08-22	T	4	muscle	Thorax	1	26	1909.6	106.185	202771	536872	0	65535	281.144
Isolda.pulchella	2019-08-22	T	4	muscle	Thorax	1	27	1909.6	96.853	184950	489688	0	65535	256.435
Isolda.pulchella	2019-08-22	T	4	muscle	Thorax	1	28	1909.6	87.042	166215	440083	0	65535	230.459
Isolda.pulchella	2019-08-22	T	4	muscle	Thorax	1	29	1909.6	78.811	150497	398467	0	65535	208.665
Isolda.pulchella	2019-08-22	T	4	muscle	Thorax	1	30	1909.6	71.198	135959	359977	0	65535	188.509
Isolda.pulchella	2019-08-22	T	4	muscle	Thorax	1	31	1909.6	64.797	123737	327616	0	65535	171.563
Isolda.pulchella	2019-08-22	T	4	muscle	Thorax	1	32	1909.6	60.056	114682	303642	0	65535	159.008
Isolda.pulchella	2019-08-22	T	4	muscle	Thorax	1	33	1909.6	56.288	107488	284594	0	65535	149.034
Isolda.pulchella	2019-08-22	T	4	muscle	Thorax	1	34	1909.6	53.224	101636	269099	0	65535	140.919
Isolda.pulchella	2019-08-22	T	4	branchiae	Thorax	2.1	1	2104.86	130.783	275279	728851	0	65535	346.27
Isolda.pulchella	2019-08-22	T	4	branchiae	Thorax	2.1	2	2104.86	168.07	353764	936654	0	65535	444.995
Isolda.pulchella	2019-08-22	T	4	branchiae	Thorax	2.1	3	2104.86	201.162	423418	1121076	0	65535	532.612
Isolda.pulchella	2019-08-22	T	4	branchiae	Thorax	2.1	4	2104.86	227.586	479037	1268336	0	65535	602.574
Isolda.pulchella	2019-08-22	T	4	branchiae	Thorax	2.1	5	2104.86	250.583	527442	1396498	0	65535	663.463
Isolda.pulchella	2019-08-22	T	4	branchiae	Thorax	2.1	6	2104.86	257.138	541241	1433031	0	65535	680.819
Isolda.pulchella	2019-08-22	T	4	branchiae	Thorax	2.1	7	2104.86	245.947	517685	1370663	0	65535	651.189
Isolda.pulchella	2019-08-22	T	4	branchiae	Thorax	2.1	8	2104.86	226.48	476709	1262173	0	65535	599.646
Isolda.pulchella	2019-08-22	T	4	branchiae	Thorax	2.1	9	2104.86	204.419	430275	1139229	0	65535	541.237
Isolda.pulchella	2019-08-22	T	4	branchiae	Thorax	2.1	10	2104.86	179.828	378512	1002179	0	65535	476.126
Isolda.pulchella	2019-08-22	T	4	branchiae	Thorax	2.1	11	2104.86	162.099	341197	903380	0	65535	429.187
Isolda.pulchella	2019-08-22	T	4	branchiae	Thorax	2.1	12	2104.86	143.982	303062	802411	0	65535	381.218
Isolda.pulchella	2019-08-22	T	4	branchiae	Thorax	2.1	13	2104.86	125.593	264356	699930	0	65535	332.53
Isolda.pulchella	2019-08-22	T	4	branchiae	Thorax	2.1	14	2104.86	113.906	239756	634797	0	65535	301.586
Isolda.pulchella	2019-08-22	T	4	branchiae	Thorax	2.1	15	2104.86	101.552	213753	565950	0	65535	268.877
Isolda.pulchella	2019-08-22	T	4	branchiae	Thorax	2.1	16	2104.86	93.682	197187	522089	0	65535	248.039
Isolda.pulchella	2019-08-22	T	4	branchiae	Thorax	2.1	17	2104.86	88.419	186110	492759	0	65535	234.105
Isolda.pulchella	2019-08-22	T	4	branchiae	Thorax	2.1	18	2104.86	81.553	171658	454496	0	65535	215.927
Isolda.pulchella	2019-08-22	T	4	branchiae	Thorax	2.1	19	2104.86	76.875	161811	428423	0	65535	203.54
Isolda.pulchella	2019-08-22	T	4	branchiae	Thorax	2.1	20	2104.86	71.854	151243	400443	0	65535	190.247
Isolda.pulchella	2019-08-22	T	4	branchiae	Thorax	2.1	21	2104.86	65.366	137587	364285	0	65535	173.068
Isolda.pulchella	2019-08-22	T	4	branchiae	Thorax	2.1	22	2104.86	59.626	125504	332294	0	65535	157.87
Isolda.pulchella	2019-08-22	T	4	branchiae	Thorax	2.1	23	2104.86	55.396	116600	308720	0	65535	146.67
Isolda.pulchella	2019-08-22	T	4	branchiae	Thorax	2.1	24	2104.86	50.495	106285	281408	0	65535	133.694
Isolda.pulchella	2019-08-22	T	4	branchiae	Thorax	2.1	25	2104.86	47.089	99116.6	262429	0	65535	124.677
Isolda.pulchella	2019-08-22	T	4	branchiae	Thorax	2.1	26	2104.86	45.366	95489.7	252826	0	65535	120.115
Isolda.pulchella	2019-08-22	T	4	branchiae	Thorax	2.2	1	1157.62	259.91	300876	796623	0	65535	688.157
Isolda.pulchella	2019-08-22	T	4	branchiae	Thorax	2.2	2	1157.62	298.035	345011	913477	0	65535	789.101
Isolda.pulchella	2019-08-22	T	4	branchiae	Thorax	2.2	3	1157.62	306.108	354356	938221	0	65535	810.475
Isolda.pulchella	2019-08-22	T	4	branchiae	Thorax	2.2	4	1157.62	299.278	346450	917288	0	65535	792.393
Isolda.pulchella	2019-08-22	T	4	branchiae	Thorax	2.2	5	1157.62	286.27	331391	877417	0	65535	757.95
Isolda.pulchella	2019-08-22	T	4	branchiae	Thorax	2.2	6	1157.62	260.14	301142	797328	0	65535	688.766
Isolda.pulchella	2019-08-22	T	4	branchiae	Thorax	2.2	7	1157.62	229.138	265254	702307	0	65535	606.683
Isolda.pulchella	2019-08-22	T	4	branchiae	Thorax	2.2	8	1157.62	199.4	230829	611162	0	65535	527.948
Isolda.pulchella	2019-08-22	T	4	branchiae	Thorax	2.2	9	1157.62	178.737	206910	547830	0	65535	473.239
Isolda.pulchella	2019-08-22	T	4	branchiae	Thorax	2.2	10	1157.62	163.848	189673	502193	0	65535	433.816
Isolda.pulchella	2019-08-22	T	4	branchiae	Thorax	2.2	11	1157.62	147.39	170621	451749	0	65535	390.24
Isolda.pulchella	2019-08-22	T	4	branchiae	Thorax	2.2	12	1157.62	130.808	151426	400927	0	65535	346.338
Isolda.pulchella	2019-08-22	T	4	branchiae	Thorax	2.2	13	1157.62	116.622	135004	357446	0	65535	308.777
Isolda.pulchella	2019-08-22	T	4	branchiae	Thorax	2.2	14	1157.62	103.378	119672	316853	0	65535	273.711
Isolda.pulchella	2019-08-22	T	4	branchiae	Thorax	2.2	15	1157.62	89.616	103741	274674	0	65535	237.275
Isolda.pulchella	2019-08-22	T	4	branchiae	Thorax	2.2	16	1157.62	77.129	89285.8	236400	0	65535	204.212
Isolda.pulchella	2019-08-22	T	4	branchiae	Thorax	2.2	17	1157.62	71.098	82303.8	217914	0	65535	188.243
Isolda.pulchella	2019-08-22	T	4	branchiae	Thorax	2.2	18	1157.62	62.503	72354.7	191572	0	65535	165.488
Isolda.pulchella	2019-08-22	T	4	branchiae	Thorax	2.2	19	1157.62	57.974	67111.6	177690	0	65535	153.496
Isolda.pulchella	2019-08-22	T	4	branchiae	Thorax	2.2	20	1157.62	55.155	63848	169049	0	65535	146.032
Isolda.pulchella	2019-08-22	T	4	branchiae	Thorax	2.2	21	1157.62	53.257	61651.4	163233	0	65535	141.008
Isolda.pulchella	2019-08-22	T	4	branchiae	Thorax	2.2	22	1157.62	49.711	57546.3	152364	0	65535	131.619
Isolda.pulchella	2019-08-22	T	4	branchiae	Thorax	2.2	23	1157.62	47.197	54635.8	144658	0	65535	124.962
Isolda.pulchella	2019-08-22	T	4	branchiae	Thorax	2.2	24	1157.62	44.905	51982.9	137634	0	65535	118.894
Isolda.pulchella	2019-08-22	T	4	branchiae	Thorax	2.2	25	1157.62	43.215	50026.5	132454	0	65535	114.419
Isolda.pulchella	2019-08-22	T	4	branchiae	Thorax	2.2	26	1157.62	43.364	50199.1	132911	0	65535	114.814
Isolda.pulchella	2019-08-22	T	4	integument	head	2	1	1053.75	163.676	172474	456656	0	65535	433.362
Isolda.pulchella	2019-08-22	T	4	integument	head	2	2	1053.75	176.95	186462	493691	0	65535	468.507
Isolda.pulchella	2019-08-22	T	4	integument	head	2	3	1053.75	180.637	190346	503976	0	65535	478.268
Isolda.pulchella	2019-08-22	T	4	integument	head	2	4	1053.75	179.917	189588	501968	0	65535	476.362
Isolda.pulchella	2019-08-22	T	4	integument	head	2	5	1053.75	174.295	183664	486284	0	65535	461.478
Isolda.pulchella	2019-08-22	T	4	integument	head	2	6	1053.75	163.187	171959	455293	0	65535	432.068
Isolda.pulchella	2019-08-22	T	4	integument	head	2	7	1053.75	156.393	164800	436337	0	65535	414.079
Isolda.pulchella	2019-08-22	T	4	integument	head	2	8	1053.75	150.813	158920	420769	0	65535	399.305
Isolda.pulchella	2019-08-22	T	4	integument	head	2	9	1053.75	143.03	150719	399055	0	65535	378.699
Isolda.pulchella	2019-08-22	T	4	integument	head	2	10	1053.75	135.904	143209	379172	0	65535	359.83
Isolda.pulchella	2019-08-22	T	4	integument	head	2	11	1053.75	132.168	139273	368750	0	65535	349.94
Isolda.pulchella	2019-08-22	T	4	integument	head	2	12	1053.75	124.978	131696	348690	0	65535	330.903
Isolda.pulchella	2019-08-22	T	4	integument	head	2	13	1053.75	115.53	121741	322330	0	65535	305.888
Isolda.pulchella	2019-08-22	T	4	integument	head	2	14	1053.75	107.378	113150	299584	0	65535	284.302
Isolda.pulchella	2019-08-22	T	4	integument	head	2	15	1053.75	99.205	104538	276782	0	65535	262.663
Isolda.pulchella	2019-08-22	T	4	integument	head	2	16	1053.75	89.725	94548.5	250334	0	65535	237.564
Isolda.pulchella	2019-08-22	T	4	integument	head	2	17	1053.75	82.889	87344.4	231260	0	65535	219.463
Isolda.pulchella	2019-08-22	T	4	integument	head	2	18	1053.75	74.972	79001.7	209171	0	65535	198.501
Isolda.pulchella	2019-08-22	T	4	integument	head	2	19	1053.75	70.662	74460.7	197148	0	65535	187.091
Isolda.pulchella	2019-08-22	T	4	integument	head	2	20	1053.75	65.186	68690	181869	0	65535	172.592
Isolda.pulchella	2019-08-22	T	4	integument	head	2	21	1053.75	61.376	64675.5	171240	0	65535	162.505
Isolda.pulchella	2019-08-22	T	4	integument	head	2	22	1053.75	56.294	59320.3	157061	0	65535	149.049
Isolda.pulchella	2019-08-22	T	4	integument	head	2	23	1053.75	52.112	54913	145392	0	65535	137.975
Isolda.pulchella	2019-08-22	T	4	integument	head	2	24	1053.75	49.675	52345.1	138593	0	65535	131.523
Isolda.pulchella	2019-08-22	T	4	integument	head	2	25	1053.75	47.283	49824.8	131920	0	65535	125.191
Isolda.pulchella	2019-08-22	T	4	integument	head	2	26	1053.75	45.337	47773.9	126490	0	65535	120.038
Isolda.pulchella	2019-08-22	T	4	muscle	head	2	1	1728.68	145.547	251605	666168	0	65535	385.361
Isolda.pulchella	2019-08-22	T	4	muscle	head	2	2	1728.68	144.833	250370	662900	0	65535	383.471
Isolda.pulchella	2019-08-22	T	4	muscle	head	2	3	1728.68	143.119	247408	655056	0	65535	378.933
Isolda.pulchella	2019-08-22	T	4	muscle	head	2	4	1728.68	137.176	237133	627853	0	65535	363.197
Isolda.pulchella	2019-08-22	T	4	muscle	head	2	5	1728.68	132.811	229589	607877	0	65535	351.641
Isolda.pulchella	2019-08-22	T	4	muscle	head	2	6	1728.68	123.962	214291	567374	0	65535	328.212
Isolda.pulchella	2019-08-22	T	4	muscle	head	2	7	1728.68	113.303	195866	518590	0	65535	299.991
Isolda.pulchella	2019-08-22	T	4	muscle	head	2	8	1728.68	105.671	182671	483654	0	65535	279.782
Isolda.pulchella	2019-08-22	T	4	muscle	head	2	9	1728.68	98.263	169865	449749	0	65535	260.168
Isolda.pulchella	2019-08-22	T	4	muscle	head	2	10	1728.68	92.402	159733	422922	0	65535	244.65
Isolda.pulchella	2019-08-22	T	4	muscle	head	2	11	1728.68	87.468	151204	400340	0	65535	231.587
Isolda.pulchella	2019-08-22	T	4	muscle	head	2	12	1728.68	81.952	141670	375096	0	65535	216.984
Isolda.pulchella	2019-08-22	T	4	muscle	head	2	13	1728.68	76.378	132033	349580	0	65535	202.223
Isolda.pulchella	2019-08-22	T	4	muscle	head	2	14	1728.68	73.03	126246	334260	0	65535	193.361
Isolda.pulchella	2019-08-22	T	4	muscle	head	2	15	1728.68	69.249	119709	316951	0	65535	183.348
Isolda.pulchella	2019-08-22	T	4	muscle	head	2	16	1728.68	64.32	111188	294391	0	65535	170.298
Isolda.pulchella	2019-08-22	T	4	muscle	head	2	17	1728.68	62.379	107834	285510	0	65535	165.16
Isolda.pulchella	2019-08-22	T	4	muscle	head	2	18	1728.68	60.119	103927	275164	0	65535	159.175
Isolda.pulchella	2019-08-22	T	4	muscle	head	2	19	1728.68	57.272	99005.6	262135	0	65535	151.638
Isolda.pulchella	2019-08-22	T	4	muscle	head	2	20	1728.68	56.69	97999.8	259472	0	65535	150.098
Isolda.pulchella	2019-08-22	T	4	muscle	head	2	21	1728.68	55.126	95295.6	252312	0	65535	145.956
Isolda.pulchella	2019-08-22	T	4	muscle	head	2	22	1728.68	53.415	92337.1	244479	0	65535	141.425
Isolda.pulchella	2019-08-22	T	4	muscle	head	2	23	1728.68	52.332	90464.9	239522	0	65535	138.557
Isolda.pulchella	2019-08-22	T	4	muscle	head	2	24	1728.68	50.865	87929.1	232808	0	65535	134.674
Isolda.pulchella	2019-08-22	T	4	muscle	head	2	25	1728.68	48.906	84543.5	223844	0	65535	129.488
Isolda.pulchella	2019-08-22	T	4	muscle	head	2	26	1728.68	47.71	82475.6	218369	0	65535	126.321
Isolda.pulchella	2019-08-22	T	4	muscle	Thorax	2	1	1943.21	99.505	193359	511953	0	65535	263.457
Isolda.pulchella	2019-08-22	T	4	muscle	Thorax	2	2	1943.21	101.856	197928	524051	0	65535	269.683
Isolda.pulchella	2019-08-22	T	4	muscle	Thorax	2	3	1943.21	100.336	194975	516231	0	65535	265.659
Isolda.pulchella	2019-08-22	T	4	muscle	Thorax	2	4	1943.21	99.224	192814	510510	0	65535	262.715
Isolda.pulchella	2019-08-22	T	4	muscle	Thorax	2	5	1943.21	98.818	192025	508420	0	65535	261.639
Isolda.pulchella	2019-08-22	T	4	muscle	Thorax	2	6	1943.21	94.034	182729	483807	0	65535	248.973
Isolda.pulchella	2019-08-22	T	4	muscle	Thorax	2	7	1943.21	87.299	169641	449155	0	65535	231.141
Isolda.pulchella	2019-08-22	T	4	muscle	Thorax	2	8	1943.21	82.38	160081	423844	0	65535	218.115
Isolda.pulchella	2019-08-22	T	4	muscle	Thorax	2	9	1943.21	76.963	149556	395976	0	65535	203.774
Isolda.pulchella	2019-08-22	T	4	muscle	Thorax	2	10	1943.21	72.552	140984	373280	0	65535	192.094
Isolda.pulchella	2019-08-22	T	4	muscle	Thorax	2	11	1943.21	70.978	137925	365180	0	65535	187.926
Isolda.pulchella	2019-08-22	T	4	muscle	Thorax	2	12	1943.21	67.559	131282	347593	0	65535	178.875
Isolda.pulchella	2019-08-22	T	4	muscle	Thorax	2	13	1943.21	63.181	122774	325065	0	65535	167.282
Isolda.pulchella	2019-08-22	T	4	muscle	Thorax	2	14	1943.21	59.937	116471	308378	0	65535	158.695
Isolda.pulchella	2019-08-22	T	4	muscle	Thorax	2	15	1943.21	56.007	108834	288157	0	65535	148.289
Isolda.pulchella	2019-08-22	T	4	muscle	Thorax	2	16	1943.21	52.482	101984	270021	0	65535	138.956
Isolda.pulchella	2019-08-22	T	4	muscle	Thorax	2	17	1943.21	49.767	96708.5	256053	0	65535	131.768
Isolda.pulchella	2019-08-22	T	4	muscle	Thorax	2	18	1943.21	48.492	94229.7	249490	0	65535	128.391
Isolda.pulchella	2019-08-22	T	4	muscle	Thorax	2	19	1943.21	46.756	90856.2	240558	0	65535	123.794
Isolda.pulchella	2019-08-22	T	4	muscle	Thorax	2	20	1943.21	45.853	89101.5	235912	0	65535	121.403
Isolda.pulchella	2019-08-22	T	4	muscle	Thorax	2	21	1943.21	44.487	86447.4	228885	0	65535	117.787
Isolda.pulchella	2019-08-22	T	4	muscle	Thorax	2	22	1943.21	44.171	85834.1	227261	0	65535	116.951
Isolda.pulchella	2019-08-22	T	4	muscle	Thorax	2	23	1943.21	42.513	82611.2	218728	0	65535	112.56
Isolda.pulchella	2019-08-22	T	4	muscle	Thorax	2	24	1943.21	41.016	79702.3	211026	0	65535	108.596
Isolda.pulchella	2019-08-22	T	4	muscle	Thorax	2	25	1943.21	40.479	78660.2	208267	0	65535	107.177
Isolda.pulchella	2019-08-22	T	4	muscle	Thorax	2	26	1943.21	39.802	77344.4	204783	0	65535	105.384
Isolda.pulchella	2019-08-22	T	4	integument	Thorax	2	1	1908.84	41.166	78578.6	208051	0	65535	108.993
Isolda.pulchella	2019-08-22	T	4	integument	Thorax	2	2	1908.84	43.774	83557	221232	0	65535	115.899
Isolda.pulchella	2019-08-22	T	4	integument	Thorax	2	3	1908.84	46.198	88184	233483	0	65535	122.317
Isolda.pulchella	2019-08-22	T	4	integument	Thorax	2	4	1908.84	50.464	96327.8	255045	0	65535	133.612
Isolda.pulchella	2019-08-22	T	4	integument	Thorax	2	5	1908.84	58.59	111839	296113	0	65535	155.127
Isolda.pulchella	2019-08-22	T	4	integument	Thorax	2	6	1908.84	71.129	135774	359486	0	65535	188.327
Isolda.pulchella	2019-08-22	T	4	integument	Thorax	2	7	1908.84	87.081	166224	440107	0	65535	230.562
Isolda.pulchella	2019-08-22	T	4	integument	Thorax	2	8	1908.84	101.788	194298	514438	0	65535	269.503
Isolda.pulchella	2019-08-22	T	4	integument	Thorax	2	9	1908.84	112.304	214371	567585	0	65535	297.345
Isolda.pulchella	2019-08-22	T	4	integument	Thorax	2	10	1908.84	121.427	231785	613693	0	65535	321.5
Isolda.pulchella	2019-08-22	T	4	integument	Thorax	2	11	1908.84	129.261	246740	653287	0	65535	342.243
Isolda.pulchella	2019-08-22	T	4	integument	Thorax	2	12	1908.84	134.425	256596	679384	0	65535	355.914
Isolda.pulchella	2019-08-22	T	4	integument	Thorax	2	13	1908.84	135.667	258968	685663	0	65535	359.204
Isolda.pulchella	2019-08-22	T	4	integument	Thorax	2	14	1908.84	133.076	254022	672568	0	65535	352.343
Isolda.pulchella	2019-08-22	T	4	integument	Thorax	2	15	1908.84	125.683	239909	635203	0	65535	332.769
Isolda.pulchella	2019-08-22	T	4	integument	Thorax	2	16	1908.84	113.149	215983	571854	0	65535	299.582
Isolda.pulchella	2019-08-22	T	4	integument	Thorax	2	17	1908.84	103.521	197606	523197	0	65535	274.091
Isolda.pulchella	2019-08-22	T	4	integument	Thorax	2	18	1908.84	96.62	184433	488320	0	65535	255.82
Isolda.pulchella	2019-08-22	T	4	integument	Thorax	2	19	1908.84	90.167	172115	455705	0	65535	238.734
Isolda.pulchella	2019-08-22	T	4	integument	Thorax	2	20	1908.84	82.848	158143	418712	0	65535	219.354
Isolda.pulchella	2019-08-22	T	4	integument	Thorax	2	21	1908.84	76.35	145740	385872	0	65535	202.15
Isolda.pulchella	2019-08-22	T	4	integument	Thorax	2	22	1908.84	69.575	132808	351633	0	65535	184.213
Isolda.pulchella	2019-08-22	T	4	integument	Thorax	2	23	1908.84	62.356	119027	315146	0	65535	165.098
Isolda.pulchella	2019-08-22	T	4	integument	Thorax	2	24	1908.84	56.106	107097	283559	0	65535	148.55
Isolda.pulchella	2019-08-22	T	4	integument	Thorax	2	25	1908.84	51.183	97700.7	258680	0	65535	135.517
Isolda.pulchella	2019-08-22	T	4	integument	Thorax	2	26	1908.84	47.93	91491.5	242240	0	65535	126.904
Isolda.pulchella	2019-08-22	T	4	organs	Thorax	2.1	1	3229.24	201.88	651919	1726073	0	65535	534.513
Isolda.pulchella	2019-08-22	T	4	organs	Thorax	2.1	2	3229.24	241.52	779926	2064993	0	65535	639.466
Isolda.pulchella	2019-08-22	T	4	organs	Thorax	2.1	3	3229.24	269.028	868756	2300186	0	65535	712.299
Isolda.pulchella	2019-08-22	T	4	organs	Thorax	2.1	4	3229.24	292.519	944617	2501041	0	65535	774.497
Isolda.pulchella	2019-08-22	T	4	organs	Thorax	2.1	5	3229.24	310.737	1003447	2656805	0	65535	822.733
Isolda.pulchella	2019-08-22	T	4	organs	Thorax	2.1	6	3229.24	308.333	995684	2636251	0	65535	816.368
Isolda.pulchella	2019-08-22	T	4	organs	Thorax	2.1	7	3229.24	293.78	948686	2511816	0	65535	777.834
Isolda.pulchella	2019-08-22	T	4	organs	Thorax	2.1	8	3229.24	275.034	888153	2351544	0	65535	728.203
Isolda.pulchella	2019-08-22	T	4	organs	Thorax	2.1	9	3229.24	251.857	813308	2153377	0	65535	666.836
Isolda.pulchella	2019-08-22	T	4	organs	Thorax	2.1	10	3229.24	233.112	752775	1993107	0	65535	617.205
Isolda.pulchella	2019-08-22	T	4	organs	Thorax	2.1	11	3229.24	217.162	701268	1856732	0	65535	574.974
Isolda.pulchella	2019-08-22	T	4	organs	Thorax	2.1	12	3229.24	199.242	643400	1703516	0	65535	527.528
Isolda.pulchella	2019-08-22	T	4	organs	Thorax	2.1	13	3229.24	179.437	579446	1534186	0	65535	475.091
Isolda.pulchella	2019-08-22	T	4	organs	Thorax	2.1	14	3229.24	158.554	512010	1355638	0	65535	419.8
Isolda.pulchella	2019-08-22	T	4	organs	Thorax	2.1	15	3229.24	135.683	438153	1160087	0	65535	359.244
Isolda.pulchella	2019-08-22	T	4	organs	Thorax	2.1	16	3229.24	113.989	368099	974608	0	65535	301.807
Isolda.pulchella	2019-08-22	T	4	organs	Thorax	2.1	17	3229.24	97.26	314075	831569	0	65535	257.512
Isolda.pulchella	2019-08-22	T	4	organs	Thorax	2.1	18	3229.24	84.833	273946	725322	0	65535	224.61
Isolda.pulchella	2019-08-22	T	4	organs	Thorax	2.1	19	3229.24	76.599	247357	654921	0	65535	202.809
Isolda.pulchella	2019-08-22	T	4	organs	Thorax	2.1	20	3229.24	69.07	223045	590551	0	65535	182.876
Isolda.pulchella	2019-08-22	T	4	organs	Thorax	2.1	21	3229.24	62.683	202418	535937	0	65535	165.964
Isolda.pulchella	2019-08-22	T	4	organs	Thorax	2.1	22	3229.24	58.453	188760	499776	0	65535	154.766
Isolda.pulchella	2019-08-22	T	4	organs	Thorax	2.1	23	3229.24	54.38	175606	464948	0	65535	143.98
Isolda.pulchella	2019-08-22	T	4	organs	Thorax	2.1	24	3229.24	50.181	162047	429048	0	65535	132.863
Isolda.pulchella	2019-08-22	T	4	organs	Thorax	2.1	25	3229.24	48.39	156263	413735	0	65535	128.121
Isolda.pulchella	2019-08-22	T	4	organs	Thorax	2.1	26	3229.24	46.571	150391	398186	0	65535	123.306
Isolda.pulchella	2019-08-22	T	4	organs	Thorax	2.2	1	1424.64	340.21	484678	1283271	0	65535	900.766
Isolda.pulchella	2019-08-22	T	4	organs	Thorax	2.2	2	1424.64	359.857	512668	1357381	0	65535	952.786
Isolda.pulchella	2019-08-22	T	4	organs	Thorax	2.2	3	1424.64	365.765	521086	1379667	0	65535	968.429
Isolda.pulchella	2019-08-22	T	4	organs	Thorax	2.2	4	1424.64	377.362	537606	1423409	0	65535	999.133
Isolda.pulchella	2019-08-22	T	4	organs	Thorax	2.2	5	1424.64	385.698	549482	1454852	0	65535	1021.2
Isolda.pulchella	2019-08-22	T	4	organs	Thorax	2.2	6	1424.64	398.332	567481	1502508	0	65535	1054.66
Isolda.pulchella	2019-08-22	T	4	organs	Thorax	2.2	7	1424.64	396.478	564840	1495516	0	65535	1049.75
Isolda.pulchella	2019-08-22	T	4	organs	Thorax	2.2	8	1424.64	379.198	540222	1430334	0	65535	1003.99
Isolda.pulchella	2019-08-22	T	4	organs	Thorax	2.2	9	1424.64	355.353	506252	1340392	0	65535	940.861
Isolda.pulchella	2019-08-22	T	4	organs	Thorax	2.2	10	1424.64	325.832	464195	1229038	0	65535	862.698
Isolda.pulchella	2019-08-22	T	4	organs	Thorax	2.2	11	1424.64	304.592	433936	1148922	0	65535	806.463
Isolda.pulchella	2019-08-22	T	4	organs	Thorax	2.2	12	1424.64	276.944	394546	1044631	0	65535	733.258
Isolda.pulchella	2019-08-22	T	4	organs	Thorax	2.2	13	1424.64	247.585	352720	933889	0	65535	655.524
Isolda.pulchella	2019-08-22	T	4	organs	Thorax	2.2	14	1424.64	221.764	315934	836492	0	65535	587.159
Isolda.pulchella	2019-08-22	T	4	organs	Thorax	2.2	15	1424.64	199.132	283692	751125	0	65535	527.237
Isolda.pulchella	2019-08-22	T	4	organs	Thorax	2.2	16	1424.64	173.264	246839	653551	0	65535	458.747
Isolda.pulchella	2019-08-22	T	4	organs	Thorax	2.2	17	1424.64	154.209	219694	581678	0	65535	408.297
Isolda.pulchella	2019-08-22	T	4	organs	Thorax	2.2	18	1424.64	135.546	193105	511281	0	65535	358.883
Isolda.pulchella	2019-08-22	T	4	organs	Thorax	2.2	19	1424.64	121.266	172760	457414	0	65535	321.072
Isolda.pulchella	2019-08-22	T	4	organs	Thorax	2.2	20	1424.64	108.565	154667	409509	0	65535	287.447
Isolda.pulchella	2019-08-22	T	4	organs	Thorax	2.2	21	1424.64	96.96	138134	365734	0	65535	256.72
Isolda.pulchella	2019-08-22	T	4	organs	Thorax	2.2	22	1424.64	86.531	123276	326394	0	65535	229.106
Isolda.pulchella	2019-08-22	T	4	organs	Thorax	2.2	23	1424.64	77.734	110743	293212	0	65535	205.814
Isolda.pulchella	2019-08-22	T	4	organs	Thorax	2.2	24	1424.64	69.446	98936.1	261951	0	65535	183.871
Isolda.pulchella	2019-08-22	T	4	organs	Thorax	2.2	25	1424.64	64.204	91467.3	242176	0	65535	169.991
Isolda.pulchella	2019-08-22	T	4	organs	Thorax	2.2	26	1424.64	60.735	86526	229093	0	65535	160.807
Isolda.pulchella	2019-08-22	T	4	muscle	abdomen	3	1	4937.91	37.437	184860	489450	0	65535	99.1209
Isolda.pulchella	2019-08-22	T	4	muscle	abdomen	3	2	4937.91	37.851	186904	494863	0	65535	100.217
Isolda.pulchella	2019-08-22	T	4	muscle	abdomen	3	3	4937.91	39.163	193385	512022	0	65535	103.692
Isolda.pulchella	2019-08-22	T	4	muscle	abdomen	3	4	4937.91	40.86	201761	534199	0	65535	108.183
Isolda.pulchella	2019-08-22	T	4	muscle	abdomen	3	5	4937.91	43.411	214359	567553	0	65535	114.938
Isolda.pulchella	2019-08-22	T	4	muscle	abdomen	3	6	4937.91	47.948	236763	626871	0	65535	126.951
Isolda.pulchella	2019-08-22	T	4	muscle	abdomen	3	7	4937.91	51.138	252516	668581	0	65535	135.398
Isolda.pulchella	2019-08-22	T	4	muscle	abdomen	3	8	4937.91	54.628	269747	714204	0	65535	144.637
Isolda.pulchella	2019-08-22	T	4	muscle	abdomen	3	9	4937.91	57.387	283372	750278	0	65535	151.942
Isolda.pulchella	2019-08-22	T	4	muscle	abdomen	3	10	4937.91	60.159	297060	786520	0	65535	159.282
Isolda.pulchella	2019-08-22	T	4	muscle	abdomen	3	11	4937.91	63.218	312166	826515	0	65535	167.382
Isolda.pulchella	2019-08-22	T	4	muscle	abdomen	3	12	4937.91	66.317	327468	867030	0	65535	175.586
Isolda.pulchella	2019-08-22	T	4	muscle	abdomen	3	13	4937.91	71.627	353690	936457	0	65535	189.646
Isolda.pulchella	2019-08-22	T	4	muscle	abdomen	3	14	4937.91	80.564	397819	1053298	0	65535	213.308
Isolda.pulchella	2019-08-22	T	4	muscle	abdomen	3	15	4937.91	86.661	427925	1133008	0	65535	229.451
Isolda.pulchella	2019-08-22	T	4	muscle	abdomen	3	16	4937.91	89.233	440626	1166635	0	65535	236.261
Isolda.pulchella	2019-08-22	T	4	muscle	abdomen	3	17	4937.91	90.179	445297	1179002	0	65535	238.765
Isolda.pulchella	2019-08-22	T	4	muscle	abdomen	3	18	4937.91	88.364	436333	1155269	0	65535	233.959
Isolda.pulchella	2019-08-22	T	4	muscle	abdomen	3	19	4937.91	85.158	420501	1113351	0	65535	225.47
Isolda.pulchella	2019-08-22	T	4	muscle	abdomen	3	20	4937.91	80.791	398940	1056264	0	65535	213.909
Isolda.pulchella	2019-08-22	T	4	muscle	abdomen	3	21	4937.91	76.085	375699	994731	0	65535	201.448
Isolda.pulchella	2019-08-22	T	4	muscle	abdomen	3	22	4937.91	70.093	346115	916400	0	65535	185.585
Isolda.pulchella	2019-08-22	T	4	muscle	abdomen	3	23	4937.91	65.055	321237	850533	0	65535	172.246
Isolda.pulchella	2019-08-22	T	4	muscle	abdomen	3	24	4937.91	60.93	300867	796600	0	65535	161.323
Isolda.pulchella	2019-08-22	T	4	muscle	abdomen	3	25	4937.91	56.707	280014	741388	0	65535	150.142
Isolda.pulchella	2019-08-22	T	4	muscle	abdomen	3	26	4937.91	53.595	264647	700700	0	65535	141.902
Isolda.pulchella	2019-08-22	T	4	muscle	abdomen	3	27	4937.91	49.52	244525	647423	0	65535	131.113
Isolda.pulchella	2019-08-22	T	4	muscle	abdomen	3	28	4937.91	46.389	229065	606491	0	65535	122.823
Isolda.pulchella	2019-08-22	T	4	muscle	abdomen	3	29	4937.91	43.284	213732	565893	0	65535	114.602
Isolda.pulchella	2019-08-22	T	4	muscle	abdomen	3	30	4937.91	40.551	200237	530164	0	65535	107.366
Isolda.pulchella	2019-08-22	T	4	muscle	abdomen	3	31	4937.91	39.056	192853	510612	0	65535	103.406
Isolda.pulchella	2019-08-22	T	4	integument	abdomen	3	1	718.365	35.901	25789.8	68283	0	65535	95.0534
Isolda.pulchella	2019-08-22	T	4	integument	abdomen	3	2	718.365	36.293	26071.5	69029	0	65535	96.0918
Isolda.pulchella	2019-08-22	T	4	integument	abdomen	3	3	718.365	36.186	25994.8	68826	0	65535	95.8092
Isolda.pulchella	2019-08-22	T	4	integument	abdomen	3	4	718.365	36.029	25882.3	68528	0	65535	95.3944
Isolda.pulchella	2019-08-22	T	4	integument	abdomen	3	5	718.365	36.471	26199.6	69368	0	65535	96.5637
Isolda.pulchella	2019-08-22	T	4	integument	abdomen	3	6	718.365	36.058	25902.7	68582	0	65535	95.4696
Isolda.pulchella	2019-08-22	T	4	integument	abdomen	3	7	718.365	36.998	26578.4	70371	0	65535	97.96
Isolda.pulchella	2019-08-22	T	4	integument	abdomen	3	8	718.365	37.007	26584.4	70387	0	65535	97.9822
Isolda.pulchella	2019-08-22	T	4	integument	abdomen	3	9	718.365	36.822	26451.9	70036	0	65535	97.4936
Isolda.pulchella	2019-08-22	T	4	integument	abdomen	3	10	718.365	36.735	26389.2	69870	0	65535	97.2625
Isolda.pulchella	2019-08-22	T	4	integument	abdomen	3	11	718.365	38.296	27510.5	72839	0	65535	101.396
Isolda.pulchella	2019-08-22	T	4	integument	abdomen	3	12	718.365	38.292	27507.9	72832	0	65535	101.386
Isolda.pulchella	2019-08-22	T	4	integument	abdomen	3	13	718.365	39.511	28383	75149	0	65535	104.611
Isolda.pulchella	2019-08-22	T	4	integument	abdomen	3	14	718.365	42.009	30178.1	79902	0	65535	111.228
Isolda.pulchella	2019-08-22	T	4	integument	abdomen	3	15	718.365	44.5	31967.2	84639	0	65535	117.822
Isolda.pulchella	2019-08-22	T	4	integument	abdomen	3	16	718.365	47.41	34057.8	90174	0	65535	125.527
Isolda.pulchella	2019-08-22	T	4	integument	abdomen	3	17	718.365	53.634	38528.5	102011	0	65535	142.004
Isolda.pulchella	2019-08-22	T	4	integument	abdomen	3	18	718.365	60.442	43419.5	114961	0	65535	160.031
Isolda.pulchella	2019-08-22	T	4	integument	abdomen	3	19	718.365	68.886	49485.6	131022	0	65535	182.389
Isolda.pulchella	2019-08-22	T	4	integument	abdomen	3	20	718.365	80.092	57535.3	152335	0	65535	212.058
Isolda.pulchella	2019-08-22	T	4	integument	abdomen	3	21	718.365	94.426	67832.6	179599	0	65535	250.011
Isolda.pulchella	2019-08-22	T	4	integument	abdomen	3	22	718.365	108.022	77598.9	205457	0	65535	286.006
Isolda.pulchella	2019-08-22	T	4	integument	abdomen	3	23	718.365	116.235	83499.2	221079	0	65535	307.753
Isolda.pulchella	2019-08-22	T	4	integument	abdomen	3	24	718.365	119.476	85827.6	227244	0	65535	316.335
Isolda.pulchella	2019-08-22	T	4	integument	abdomen	3	25	718.365	114.768	82445.4	218289	0	65535	303.869
Isolda.pulchella	2019-08-22	T	4	integument	abdomen	3	26	718.365	107.395	77148.7	204265	0	65535	284.347
Isolda.pulchella	2019-08-22	T	4	integument	abdomen	3	27	718.365	94.151	67635.1	179076	0	65535	249.283
Isolda.pulchella	2019-08-22	T	4	integument	abdomen	3	28	718.365	78.437	56346.7	149188	0	65535	207.677
Isolda.pulchella	2019-08-22	T	4	integument	abdomen	3	29	718.365	62.872	45164.9	119582	0	65535	166.464
Isolda.pulchella	2019-08-22	T	4	integument	abdomen	3	30	718.365	52.1	37427.1	99095	0	65535	137.945
Isolda.pulchella	2019-08-22	T	4	integument	abdomen	3	31	718.365	46.003	33047.1	87498	0	65535	121.802
Isolda.pulchella	2019-08-22	T	4	epithelium	abdomen	3	1	4649.36	38.532	179151	474334	0	65535	102.021
Isolda.pulchella	2019-08-22	T	4	epithelium	abdomen	3	2	4649.36	39.051	181560	480712	0	65535	103.393
Isolda.pulchella	2019-08-22	T	4	epithelium	abdomen	3	3	4649.36	39.439	183365	485492	0	65535	104.421
Isolda.pulchella	2019-08-22	T	4	epithelium	abdomen	3	4	4649.36	39.784	184968	489737	0	65535	105.334
Isolda.pulchella	2019-08-22	T	4	epithelium	abdomen	3	5	4649.36	39.871	185372	490806	0	65535	105.564
Isolda.pulchella	2019-08-22	T	4	epithelium	abdomen	3	6	4649.36	40.894	190128	503399	0	65535	108.273
Isolda.pulchella	2019-08-22	T	4	epithelium	abdomen	3	7	4649.36	41.685	193810	513147	0	65535	110.369
Isolda.pulchella	2019-08-22	T	4	epithelium	abdomen	3	8	4649.36	43.22	200943	532033	0	65535	114.432
Isolda.pulchella	2019-08-22	T	4	epithelium	abdomen	3	9	4649.36	44.063	204864	542414	0	65535	116.664
Isolda.pulchella	2019-08-22	T	4	epithelium	abdomen	3	10	4649.36	45.356	210876	558331	0	65535	120.088
Isolda.pulchella	2019-08-22	T	4	epithelium	abdomen	3	11	4649.36	47.57	221170	585588	0	65535	125.95
Isolda.pulchella	2019-08-22	T	4	epithelium	abdomen	3	12	4649.36	50.241	233590	618470	0	65535	133.023
Isolda.pulchella	2019-08-22	T	4	epithelium	abdomen	3	13	4649.36	54.958	255521	676537	0	65535	145.512
Isolda.pulchella	2019-08-22	T	4	epithelium	abdomen	3	14	4649.36	61.95	288029	762608	0	65535	164.024
Isolda.pulchella	2019-08-22	T	4	epithelium	abdomen	3	15	4649.36	71.271	331362	877340	0	65535	188.701
Isolda.pulchella	2019-08-22	T	4	epithelium	abdomen	3	16	4649.36	87.106	404986	1072274	0	65535	230.628
Isolda.pulchella	2019-08-22	T	4	epithelium	abdomen	3	17	4649.36	106.636	495787	1312684	0	65535	282.337
Isolda.pulchella	2019-08-22	T	4	epithelium	abdomen	3	18	4649.36	134.693	626235	1658069	0	65535	356.623
Isolda.pulchella	2019-08-22	T	4	epithelium	abdomen	3	19	4649.36	180.01	836932	2215928	0	65535	476.61
Isolda.pulchella	2019-08-22	T	4	epithelium	abdomen	3	20	4649.36	233.562	1.08591e+06	2875143	0	65535	618.396
Isolda.pulchella	2019-08-22	T	4	epithelium	abdomen	3	21	4649.36	278.213	1.29351e+06	3424806	0	65535	736.619
Isolda.pulchella	2019-08-22	T	4	epithelium	abdomen	3	22	4649.36	292.782	1.36125e+06	3604152	0	65535	775.194
Isolda.pulchella	2019-08-22	T	4	epithelium	abdomen	3	23	4649.36	282.235	1.31221e+06	3474315	0	65535	747.268
Isolda.pulchella	2019-08-22	T	4	epithelium	abdomen	3	24	4649.36	260.404	1.21071e+06	3205573	0	65535	689.466
Isolda.pulchella	2019-08-22	T	4	epithelium	abdomen	3	25	4649.36	236.458	1.09938e+06	2910793	0	65535	626.064
Isolda.pulchella	2019-08-22	T	4	epithelium	abdomen	3	26	4649.36	211.625	983919	2605100	0	65535	560.314
Isolda.pulchella	2019-08-22	T	4	epithelium	abdomen	3	27	4649.36	182.889	850318	2251368	0	65535	484.232
Isolda.pulchella	2019-08-22	T	4	epithelium	abdomen	3	28	4649.36	155.186	721513	1910335	0	65535	410.882
Isolda.pulchella	2019-08-22	T	4	epithelium	abdomen	3	29	4649.36	123.215	572869	1516772	0	65535	326.233
Isolda.pulchella	2019-08-22	T	4	epithelium	abdomen	3	30	4649.36	94.75	440527	1166373	0	65535	250.868
Isolda.pulchella	2019-08-22	T	4	epithelium	abdomen	3	31	4649.36	79.615	370158	980059	0	65535	210.795
Isolda.pulchella	2019-08-22	T	5	muscle	abdomen	1	1	1983.25	65.105	129119	341866	0	65535	172.377
Isolda.pulchella	2019-08-22	T	5	muscle	abdomen	1	2	1983.25	99.097	196533	520356	0	65535	262.376
Isolda.pulchella	2019-08-22	T	5	muscle	abdomen	1	3	1983.25	160.157	317631	840985	0	65535	424.045
Isolda.pulchella	2019-08-22	T	5	muscle	abdomen	1	4	1983.25	190.098	377011	998204	0	65535	503.318
Isolda.pulchella	2019-08-22	T	5	muscle	abdomen	1	5	1983.25	194.287	385320	1020203	0	65535	514.41
Isolda.pulchella	2019-08-22	T	5	muscle	abdomen	1	6	1983.25	184.035	364986	966366	0	65535	487.265
Isolda.pulchella	2019-08-22	T	5	muscle	abdomen	1	7	1983.25	166.065	329348	872008	0	65535	439.687
Isolda.pulchella	2019-08-22	T	5	muscle	abdomen	1	8	1983.25	145.393	288350	763459	0	65535	384.954
Isolda.pulchella	2019-08-22	T	5	muscle	abdomen	1	9	1983.25	111.731	221590	586699	0	65535	295.827
Isolda.pulchella	2019-08-22	T	5	muscle	abdomen	1	10	1983.25	77.752	154201	408274	0	65535	205.861
Isolda.pulchella	2019-08-22	T	5	muscle	abdomen	1	11	1983.25	56.598	112247	297194	0	65535	149.852
Isolda.pulchella	2019-08-22	T	5	integument	abdomen	1	1	1946.99	53.305	103784	274787	0	65535	141.134
Isolda.pulchella	2019-08-22	T	5	integument	abdomen	1	2	1946.99	76.989	149897	396878	0	65535	203.842
Isolda.pulchella	2019-08-22	T	5	integument	abdomen	1	3	1946.99	118.59	230893	611331	0	65535	313.988
Isolda.pulchella	2019-08-22	T	5	integument	abdomen	1	4	1946.99	136.848	266441	705451	0	65535	362.329
Isolda.pulchella	2019-08-22	T	5	integument	abdomen	1	5	1946.99	137.846	268384	710595	0	65535	364.971
Isolda.pulchella	2019-08-22	T	5	integument	abdomen	1	6	1946.99	136.841	266428	705416	0	65535	362.311
Isolda.pulchella	2019-08-22	T	5	integument	abdomen	1	7	1946.99	134.929	262706	695560	0	65535	357.249
Isolda.pulchella	2019-08-22	T	5	integument	abdomen	1	8	1946.99	129.728	252578	668746	0	65535	343.477
Isolda.pulchella	2019-08-22	T	5	integument	abdomen	1	9	1946.99	110.054	214274	567329	0	65535	291.388
Isolda.pulchella	2019-08-22	T	5	integument	abdomen	1	10	1946.99	75.195	146403	387629	0	65535	199.092
Isolda.pulchella	2019-08-22	T	5	integument	abdomen	1	11	1946.99	53.001	103192	273218	0	65535	140.328
Isolda.pulchella	2019-08-22	T	5	branchiae	Thorax	2	1	3415.82	94.431	322561	854037	0	65535	250.024
Isolda.pulchella	2019-08-22	T	5	branchiae	Thorax	2	2	3415.82	145.68	497617	1317529	0	65535	385.713
Isolda.pulchella	2019-08-22	T	5	branchiae	Thorax	2	3	3415.82	266.414	910024	2409452	0	65535	705.38
Isolda.pulchella	2019-08-22	T	5	branchiae	Thorax	2	4	3415.82	413.914	1413856	3743436	0	65535	1095.91
Isolda.pulchella	2019-08-22	T	5	branchiae	Thorax	2	5	3415.82	455.383	1.55551e+06	4118486	0	65535	1205.71
Isolda.pulchella	2019-08-22	T	5	branchiae	Thorax	2	6	3415.82	448.624	1.53242e+06	4057359	0	65535	1187.81
Isolda.pulchella	2019-08-22	T	5	branchiae	Thorax	2	7	3415.82	420.458	1.43621e+06	3802622	0	65535	1113.24
Isolda.pulchella	2019-08-22	T	5	branchiae	Thorax	2	8	3415.82	374.736	1280032	3389113	0	65535	992.181
Isolda.pulchella	2019-08-22	T	5	branchiae	Thorax	2	9	3415.82	281.965	963143	2550092	0	65535	746.553
Isolda.pulchella	2019-08-22	T	5	branchiae	Thorax	2	10	3415.82	175.852	600678	1590402	0	65535	465.598
Isolda.pulchella	2019-08-22	T	5	branchiae	Thorax	3	1	2309.95	74.358	171763	454773	0	65535	196.876
Isolda.pulchella	2019-08-22	T	5	branchiae	Thorax	3	2	2309.95	112.421	259686	687566	0	65535	297.654
Isolda.pulchella	2019-08-22	T	5	branchiae	Thorax	3	3	2309.95	190.689	440481	1166252	0	65535	504.882
Isolda.pulchella	2019-08-22	T	5	branchiae	Thorax	3	4	2309.95	263.586	608870	1612092	0	65535	697.891
Isolda.pulchella	2019-08-22	T	5	branchiae	Thorax	3	5	2309.95	277.347	640658	1696255	0	65535	734.326
Isolda.pulchella	2019-08-22	T	5	branchiae	Thorax	3	6	2309.95	270.553	624963	1654701	0	65535	716.337
Isolda.pulchella	2019-08-22	T	5	branchiae	Thorax	3	7	2309.95	255.408	589979	1562074	0	65535	676.238
Isolda.pulchella	2019-08-22	T	5	branchiae	Thorax	3	8	2309.95	226.983	524318	1388226	0	65535	600.977
Isolda.pulchella	2019-08-22	T	5	branchiae	Thorax	3	9	2309.95	174.454	402981	1066963	0	65535	461.899
Isolda.pulchella	2019-08-22	T	5	branchiae	Thorax	3	10	2309.95	114.445	264362	699946	0	65535	303.014
Isolda.pulchella	2019-08-22	T	5	branchiae	Thorax	3	11	2309.95	75.962	175468	464584	0	65535	201.123
Isolda.pulchella	2019-08-22	T	5	branchiae	Thorax	3	12	2309.95	57.665	133204	352681	0	65535	152.679
Isolda.pulchella	2019-08-22	T	5	branchiae	Thorax	3	13	2309.95	49.995	115486	305769	0	65535	132.371
Isolda.pulchella	2019-08-22	T	5	muscle	Thorax	4	1	1249.4	98.191	122680	324817	0	65535	259.979
Isolda.pulchella	2019-08-22	T	5	muscle	Thorax	4	2	1249.4	179.551	224330	593954	0	65535	475.393
Isolda.pulchella	2019-08-22	T	5	muscle	Thorax	4	3	1249.4	268.317	335235	887594	0	65535	710.418
Isolda.pulchella	2019-08-22	T	5	muscle	Thorax	4	4	1249.4	311.553	389253	1030616	0	65535	824.891
Isolda.pulchella	2019-08-22	T	5	muscle	Thorax	4	5	1249.4	320.555	400501	1060397	0	65535	848.728
Isolda.pulchella	2019-08-22	T	5	muscle	Thorax	4	6	1249.4	312.916	390956	1035126	0	65535	828.501
Isolda.pulchella	2019-08-22	T	5	muscle	Thorax	4	7	1249.4	293.501	366699	970901	0	65535	777.096
Isolda.pulchella	2019-08-22	T	5	muscle	Thorax	4	8	1249.4	264.798	330837	875951	0	65535	701.1
Isolda.pulchella	2019-08-22	T	5	muscle	Thorax	4	9	1249.4	214.871	268459	710794	0	65535	568.91
Isolda.pulchella	2019-08-22	T	5	muscle	Thorax	4	10	1249.4	133.161	166370	440495	0	65535	352.566
Isolda.pulchella	2019-08-22	T	5	muscle	Thorax	4	11	1249.4	86.948	108633	287625	0	65535	230.211
Isolda.pulchella	2019-08-22	T	5	integument	Thorax	4	1	1674.67	63.272	105959	280546	0	65535	167.523
Isolda.pulchella	2019-08-22	T	5	integument	Thorax	4	2	1674.67	103.292	172981	457997	0	65535	273.484
Isolda.pulchella	2019-08-22	T	5	integument	Thorax	4	3	1674.67	148.197	248182	657107	0	65535	392.379
Isolda.pulchella	2019-08-22	T	5	integument	Thorax	4	4	1674.67	158.292	265087	701865	0	65535	419.105
Isolda.pulchella	2019-08-22	T	5	integument	Thorax	4	5	1674.67	159.254	266699	706133	0	65535	421.654
Isolda.pulchella	2019-08-22	T	5	integument	Thorax	4	6	1674.67	156.364	261858	693317	0	65535	414.001
Isolda.pulchella	2019-08-22	T	5	integument	Thorax	4	7	1674.67	155.509	260427	689527	0	65535	411.738
Isolda.pulchella	2019-08-22	T	5	integument	Thorax	4	8	1674.67	149.291	250014	661958	0	65535	395.276
Isolda.pulchella	2019-08-22	T	5	integument	Thorax	4	9	1674.67	136.668	228875	605988	0	65535	361.854
Isolda.pulchella	2019-08-22	T	5	integument	Thorax	4	10	1674.67	93.854	157175	416148	0	65535	248.495
Isolda.pulchella	2019-08-22	T	5	integument	Thorax	4	11	1674.67	61.433	102880	272394	0	65535	162.655

## Sheet: N.fluviatilis
species	day	type	ind	Body	Location	rep	Slice	Area1	Mean1	IntDen1	RawDen1	MaxTrh1	gray values/pixel²
Nephtys.fluviatilis	2019-12-18	C	C1	integument	central	1	1	279.9	35.5	9936.44	25986	65535	92.8403
Nephtys.fluviatilis	2019-12-18	C	C1	integument	central	1	2	279.9	36.79	10297.4	26930	65535	96.2129
Nephtys.fluviatilis	2019-12-18	C	C1	integument	central	1	3	279.9	38.437	10758.5	28136	65535	100.522
Nephtys.fluviatilis	2019-12-18	C	C1	integument	central	1	4	279.9	40.753	11406.7	29831	65535	106.577
Nephtys.fluviatilis	2019-12-18	C	C1	integument	central	1	5	279.9	43.899	12287.3	32134	65535	114.805
Nephtys.fluviatilis	2019-12-18	C	C1	integument	central	1	6	279.9	47.557	13311.3	34812	65535	124.373
Nephtys.fluviatilis	2019-12-18	C	C1	integument	central	1	7	279.9	51.335	14368.6	37577	65535	134.252
Nephtys.fluviatilis	2019-12-18	C	C1	integument	central	1	8	279.9	56.298	15757.7	41210	65535	147.231
Nephtys.fluviatilis	2019-12-18	C	C1	integument	central	1	9	279.9	60.074	16814.6	43974	65535	157.106
Nephtys.fluviatilis	2019-12-18	C	C1	muscle	central	1	1	479.883	44.637	21420.4	56019	65535	116.735
Nephtys.fluviatilis	2019-12-18	C	C1	muscle	central	1	2	479.883	49.105	23564.7	61627	65535	128.421
Nephtys.fluviatilis	2019-12-18	C	C1	muscle	central	1	3	479.883	56.348	27040.5	70717	65535	147.363
Nephtys.fluviatilis	2019-12-18	C	C1	muscle	central	1	4	479.883	65.735	31545.3	82498	65535	171.913
Nephtys.fluviatilis	2019-12-18	C	C1	muscle	central	1	5	479.883	74.414	35709.8	93389	65535	194.608
Nephtys.fluviatilis	2019-12-18	C	C1	muscle	central	1	6	479.883	80.909	38826.9	101541	65535	211.595
Nephtys.fluviatilis	2019-12-18	C	C1	muscle	central	1	7	479.883	83.659	40146.5	104992	65535	218.787
Nephtys.fluviatilis	2019-12-18	C	C1	muscle	central	1	8	479.883	83.301	39974.8	104543	65535	217.851
Nephtys.fluviatilis	2019-12-18	C	C1	muscle	central	1	9	479.883	81.134	38934.7	101823	65535	212.183
Nephtys.fluviatilis	2019-12-18	C	C1	peritoneum	central	1	1	388.877	41.034	15957.3	41732	65535	107.314
Nephtys.fluviatilis	2019-12-18	C	C1	peritoneum	central	1	2	388.877	44.838	17436.4	45600	65535	117.261
Nephtys.fluviatilis	2019-12-18	C	C1	peritoneum	central	1	3	388.877	49.78	19358.2	50626	65535	130.185
Nephtys.fluviatilis	2019-12-18	C	C1	peritoneum	central	1	4	388.877	56.891	22123.5	57858	65535	148.782
Nephtys.fluviatilis	2019-12-18	C	C1	peritoneum	central	1	5	388.877	62.865	24446.9	63934	65535	164.407
Nephtys.fluviatilis	2019-12-18	C	C1	peritoneum	central	1	6	388.877	68.172	26510.6	69331	65535	178.285
Nephtys.fluviatilis	2019-12-18	C	C1	peritoneum	central	1	7	388.877	70.667	27480.6	71868	65535	184.809
Nephtys.fluviatilis	2019-12-18	C	C1	peritoneum	central	1	8	388.877	71.125	27658.8	72334	65535	186.007
Nephtys.fluviatilis	2019-12-18	C	C1	peritoneum	central	1	9	388.877	68.803	26756	69973	65535	179.936
Nephtys.fluviatilis	2019-12-18	C	C2	muscle	central	1	1	2879.68	49.391	142231	371967	65535	129.17
Nephtys.fluviatilis	2019-12-18	C	C2	muscle	central	1	2	2879.68	55.885	160930	420869	65535	146.151
Nephtys.fluviatilis	2019-12-18	C	C2	muscle	central	1	3	2879.68	66.115	190389	497910	65535	172.905
Nephtys.fluviatilis	2019-12-18	C	C2	muscle	central	1	4	2879.68	75.622	217768	569512	65535	197.769
Nephtys.fluviatilis	2019-12-18	C	C2	muscle	central	1	5	2879.68	82.319	237052	619944	65535	215.282
Nephtys.fluviatilis	2019-12-18	C	C2	muscle	central	1	6	2879.68	83.777	241251	630925	65535	219.096
Nephtys.fluviatilis	2019-12-18	C	C2	muscle	central	1	7	2879.68	80.78	232621	608356	65535	211.258
Nephtys.fluviatilis	2019-12-18	C	C2	muscle	central	1	8	2879.68	72.969	210127	549528	65535	190.83
Nephtys.fluviatilis	2019-12-18	C	C2	muscle	central	1	9	2879.68	64.417	185501	485127	65535	168.466
Nephtys.fluviatilis	2019-12-18	C	C2	integument	central	1	1	1157.45	46.574	53906.7	140978	65535	121.8
Nephtys.fluviatilis	2019-12-18	C	C2	integument	central	1	2	1157.45	51.873	60040.8	157020	65535	135.66
Nephtys.fluviatilis	2019-12-18	C	C2	integument	central	1	3	1157.45	59.228	68553.2	179282	65535	154.893
Nephtys.fluviatilis	2019-12-18	C	C2	integument	central	1	4	1157.45	68.157	78888.1	206310	65535	178.245
Nephtys.fluviatilis	2019-12-18	C	C2	integument	central	1	5	1157.45	75.115	86942.5	227374	65535	196.443
Nephtys.fluviatilis	2019-12-18	C	C2	integument	central	1	6	1157.45	77.844	90101.3	235635	65535	203.58
Nephtys.fluviatilis	2019-12-18	C	C2	integument	central	1	7	1157.45	77.134	89279.6	233486	65535	201.724
Nephtys.fluviatilis	2019-12-18	C	C2	integument	central	1	8	1157.45	71.727	83021.2	217119	65535	187.583
Nephtys.fluviatilis	2019-12-18	C	C2	integument	central	1	9	1157.45	63.765	73805.2	193017	65535	166.76
Nephtys.fluviatilis	2019-12-18	T	1	integument	central	1	1	237.838	80.315	19102	49956	65535	210.042
Nephtys.fluviatilis	2019-12-18	T	1	integument	central	1	2	237.838	82.625	19651.5	51393	65535	216.084
Nephtys.fluviatilis	2019-12-18	T	1	integument	central	1	3	237.838	84.712	20147.8	52691	65535	221.542
Nephtys.fluviatilis	2019-12-18	T	1	integument	central	1	4	237.838	88.209	20979.5	54866	65535	230.686
Nephtys.fluviatilis	2019-12-18	T	1	integument	central	1	5	237.838	88.735	21104.5	55193	65535	232.061
Nephtys.fluviatilis	2019-12-18	T	1	integument	central	1	6	237.838	90.36	21491.1	56204	65535	236.312
Nephtys.fluviatilis	2019-12-18	T	1	integument	central	1	7	237.838	90.397	21499.9	56227	65535	236.409
Nephtys.fluviatilis	2019-12-18	T	1	integument	central	1	8	237.838	87.336	20771.8	54323	65535	228.403
Nephtys.fluviatilis	2019-12-18	T	1	integument	central	1	9	237.838	85.285	20283.9	53047	65535	223.038
Nephtys.fluviatilis	2019-12-18	T	1	integument	central	1	10	237.838	82.674	19663	51423	65535	216.21
Nephtys.fluviatilis	2019-12-18	T	1	integument	central	1	11	237.838	79.23	18843.9	49281	65535	207.204
Nephtys.fluviatilis	2019-12-18	T	1	integument	central	1	12	237.838	75.212	17888.3	46782	65535	196.697
Nephtys.fluviatilis	2019-12-18	T	1	integument	central	1	13	237.838	71.161	16924.8	44262	65535	186.101
Nephtys.fluviatilis	2019-12-18	T	1	integument	central	1	14	237.838	66.442	15802.5	41327	65535	173.761
Nephtys.fluviatilis	2019-12-18	T	1	integument	central	1	15	237.838	62.151	14781.9	38658	65535	162.539
Nephtys.fluviatilis	2019-12-18	T	1	integument	central	1	16	237.838	57.322	13633.3	35654	65535	149.909
Nephtys.fluviatilis	2019-12-18	T	1	integument	central	1	17	237.838	53.452	12712.9	33247	65535	139.788
Nephtys.fluviatilis	2019-12-18	T	1	muscle	central	1	1	580.83	120.797	70162.3	183490	65535	315.91
Nephtys.fluviatilis	2019-12-18	T	1	muscle	central	1	2	580.83	126.594	73529.9	192297	65535	331.073
Nephtys.fluviatilis	2019-12-18	T	1	muscle	central	1	3	580.83	130.091	75560.7	197608	65535	340.217
Nephtys.fluviatilis	2019-12-18	T	1	muscle	central	1	4	580.83	132.627	77033.6	201460	65535	346.848
Nephtys.fluviatilis	2019-12-18	T	1	muscle	central	1	5	580.83	135.435	78664.8	205726	65535	354.193
Nephtys.fluviatilis	2019-12-18	T	1	muscle	central	1	6	580.83	134.967	78392.9	205015	65535	352.969
Nephtys.fluviatilis	2019-12-18	T	1	muscle	central	1	7	580.83	132.766	77114.3	201671	65535	347.212
Nephtys.fluviatilis	2019-12-18	T	1	muscle	central	1	8	580.83	128.251	74491.9	194813	65535	335.405
Nephtys.fluviatilis	2019-12-18	T	1	muscle	central	1	9	580.83	122.152	70949.6	185549	65535	319.455
Nephtys.fluviatilis	2019-12-18	T	1	muscle	central	1	10	580.83	116.893	67894.8	177560	65535	305.7
Nephtys.fluviatilis	2019-12-18	T	1	muscle	central	1	11	580.83	110.433	64142.5	167747	65535	288.806
Nephtys.fluviatilis	2019-12-18	T	1	muscle	central	1	12	580.83	103.878	60335.2	157790	65535	271.663
Nephtys.fluviatilis	2019-12-18	T	1	muscle	central	1	13	580.83	95.931	55719.5	145719	65535	250.881
Nephtys.fluviatilis	2019-12-18	T	1	muscle	central	1	14	580.83	87.82	51008.3	133398	65535	229.668
Nephtys.fluviatilis	2019-12-18	T	1	muscle	central	1	15	580.83	79.548	46204.1	120834	65535	208.037
Nephtys.fluviatilis	2019-12-18	T	1	muscle	central	1	16	580.83	71.552	41559.4	108687	65535	187.124
Nephtys.fluviatilis	2019-12-18	T	1	muscle	central	1	17	580.83	66.725	38756.2	101356	65535	174.502
Nephtys.fluviatilis	2019-12-18	T	1	peritoneum	central	1	1	34.032	97.697	3324.76	8695	65535	255.495
Nephtys.fluviatilis	2019-12-18	T	1	peritoneum	central	1	2	34.032	102.326	3482.3	9107	65535	267.601
Nephtys.fluviatilis	2019-12-18	T	1	peritoneum	central	1	3	34.032	109.27	3718.61	9725	65535	285.76
Nephtys.fluviatilis	2019-12-18	T	1	peritoneum	central	1	4	34.032	116.124	3951.86	10335	65535	303.685
Nephtys.fluviatilis	2019-12-18	T	1	peritoneum	central	1	5	34.032	125.944	4286.06	11209	65535	329.366
Nephtys.fluviatilis	2019-12-18	T	1	peritoneum	central	1	6	34.032	127.562	4341.12	11353	65535	333.598
Nephtys.fluviatilis	2019-12-18	T	1	peritoneum	central	1	7	34.032	135.169	4599.99	12030	65535	353.491
Nephtys.fluviatilis	2019-12-18	T	1	peritoneum	central	1	8	34.032	133.573	4545.69	11888	65535	349.318
Nephtys.fluviatilis	2019-12-18	T	1	peritoneum	central	1	9	34.032	129.022	4390.83	11483	65535	337.418
Nephtys.fluviatilis	2019-12-18	T	1	peritoneum	central	1	10	34.032	123.888	4216.08	11026	65535	323.989
Nephtys.fluviatilis	2019-12-18	T	1	peritoneum	central	1	11	34.032	116.056	3949.57	10329	65535	303.508
Nephtys.fluviatilis	2019-12-18	T	1	peritoneum	central	1	12	34.032	109.618	3730.47	9756	65535	286.671
Nephtys.fluviatilis	2019-12-18	T	1	peritoneum	central	1	13	34.032	103.247	3513.66	9189	65535	270.011
Nephtys.fluviatilis	2019-12-18	T	1	peritoneum	central	1	14	34.032	92.82	3158.81	8261	65535	242.742
Nephtys.fluviatilis	2019-12-18	T	1	peritoneum	central	1	15	34.032	82.124	2794.79	7309	65535	214.768
Nephtys.fluviatilis	2019-12-18	T	1	peritoneum	central	1	16	34.032	73.596	2504.57	6550	65535	192.466
Nephtys.fluviatilis	2019-12-18	T	1	peritoneum	central	1	17	34.032	65.539	2230.4	5833	65535	171.398
Nephtys.fluviatilis	2019-12-18	T	1	peritoneum	central	2	1	54.68	77.797	4253.94	11125	65535	203.456
Nephtys.fluviatilis	2019-12-18	T	1	peritoneum	central	2	2	54.68	84.315	4610.31	12057	65535	220.501
Nephtys.fluviatilis	2019-12-18	T	1	peritoneum	central	2	3	54.68	87.399	4778.94	12498	65535	228.566
Nephtys.fluviatilis	2019-12-18	T	1	peritoneum	central	2	4	54.68	91.49	5002.63	13083	65535	239.265
Nephtys.fluviatilis	2019-12-18	T	1	peritoneum	central	2	5	54.68	94.406	5162.08	13500	65535	246.891
Nephtys.fluviatilis	2019-12-18	T	1	peritoneum	central	2	6	54.68	97.455	5328.8	13936	65535	254.865
Nephtys.fluviatilis	2019-12-18	T	1	peritoneum	central	2	7	54.68	96.741	5289.8	13834	65535	252.999
Nephtys.fluviatilis	2019-12-18	T	1	peritoneum	central	2	8	54.68	95.685	5232.06	13683	65535	250.238
Nephtys.fluviatilis	2019-12-18	T	1	peritoneum	central	2	9	54.68	92.993	5084.84	13298	65535	243.197
Nephtys.fluviatilis	2019-12-18	T	1	peritoneum	central	2	10	54.68	87.497	4784.3	12512	65535	228.822
Nephtys.fluviatilis	2019-12-18	T	1	peritoneum	central	2	11	54.68	83.692	4576.28	11968	65535	218.873
Nephtys.fluviatilis	2019-12-18	T	1	peritoneum	central	2	12	54.68	79.091	4324.68	11310	65535	206.84
Nephtys.fluviatilis	2019-12-18	T	1	muscle	central	2	1	220.249	80.135	17649.7	46158	65535	209.572
Nephtys.fluviatilis	2019-12-18	T	1	muscle	central	2	2	220.249	83.561	18404.2	48131	65535	218.53
Nephtys.fluviatilis	2019-12-18	T	1	muscle	central	2	3	220.249	84.965	18713.5	48940	65535	222.203
Nephtys.fluviatilis	2019-12-18	T	1	muscle	central	2	4	220.249	85.552	18842.8	49278	65535	223.738
Nephtys.fluviatilis	2019-12-18	T	1	muscle	central	2	5	220.249	86.811	19120	50003	65535	227.029
Nephtys.fluviatilis	2019-12-18	T	1	muscle	central	2	6	220.249	86.307	19009.1	49713	65535	225.713
Nephtys.fluviatilis	2019-12-18	T	1	muscle	central	2	7	220.249	84.514	18614.1	48680	65535	221.023
Nephtys.fluviatilis	2019-12-18	T	1	muscle	central	2	8	220.249	81.943	18047.8	47199	65535	214.298
Nephtys.fluviatilis	2019-12-18	T	1	muscle	central	2	9	220.249	78.122	17206.2	44998	65535	204.305
Nephtys.fluviatilis	2019-12-18	T	1	muscle	central	2	10	220.249	74.707	16454	43031	65535	195.374
Nephtys.fluviatilis	2019-12-18	T	1	muscle	central	2	11	220.249	71.339	15712.2	41091	65535	186.566
Nephtys.fluviatilis	2019-12-18	T	1	muscle	central	2	12	220.249	68.648	15119.6	39541	65535	179.529
Nephtys.fluviatilis	2019-12-18	T	1	integument	central	2	1	277.605	74.413	20657.5	54024	65535	194.607
Nephtys.fluviatilis	2019-12-18	T	1	integument	central	2	2	277.605	76.825	21327.1	55775	65535	200.915
Nephtys.fluviatilis	2019-12-18	T	1	integument	central	2	3	277.605	79.377	22035.6	57628	65535	207.59
Nephtys.fluviatilis	2019-12-18	T	1	integument	central	2	4	277.605	80.868	22449.3	58710	65535	211.488
Nephtys.fluviatilis	2019-12-18	T	1	integument	central	2	5	277.605	82.926	23020.6	60204	65535	216.869
Nephtys.fluviatilis	2019-12-18	T	1	integument	central	2	6	277.605	82.12	22796.9	59619	65535	214.762
Nephtys.fluviatilis	2019-12-18	T	1	integument	central	2	7	277.605	81.109	22516.2	58885	65535	212.118
Nephtys.fluviatilis	2019-12-18	T	1	integument	central	2	8	277.605	78.971	21922.8	57333	65535	206.527
Nephtys.fluviatilis	2019-12-18	T	1	integument	central	2	9	277.605	75.175	20869	54577	65535	196.599
Nephtys.fluviatilis	2019-12-18	T	1	integument	central	2	10	277.605	71.657	19892.4	52023	65535	187.399
Nephtys.fluviatilis	2019-12-18	T	1	integument	central	2	11	277.605	69.492	19291.3	50451	65535	181.737
Nephtys.fluviatilis	2019-12-18	T	1	integument	central	2	12	277.605	65.72	18244.3	47713	65535	171.874
Nephtys.fluviatilis	2019-12-18	T	1	peritoneum	central	3	1	138.038	70.133	9681.01	25318	65535	183.413
Nephtys.fluviatilis	2019-12-18	T	1	peritoneum	central	3	2	138.038	73.981	10212.1	26707	65535	193.476
Nephtys.fluviatilis	2019-12-18	T	1	peritoneum	central	3	3	138.038	79.515	10976.1	28705	65535	207.95
Nephtys.fluviatilis	2019-12-18	T	1	peritoneum	central	3	4	138.038	81.266	11217.8	29337	65535	212.528
Nephtys.fluviatilis	2019-12-18	T	1	peritoneum	central	3	5	138.038	82.025	11322.6	29611	65535	214.513
Nephtys.fluviatilis	2019-12-18	T	1	peritoneum	central	3	6	138.038	85.917	11859.8	31016	65535	224.692
Nephtys.fluviatilis	2019-12-18	T	1	peritoneum	central	3	7	138.038	87.014	12011.2	31412	65535	227.561
Nephtys.fluviatilis	2019-12-18	T	1	peritoneum	central	3	8	138.038	88.078	12158	31796	65535	230.342
Nephtys.fluviatilis	2019-12-18	T	1	peritoneum	central	3	9	138.038	88.343	12194.8	31892	65535	231.038
Nephtys.fluviatilis	2019-12-18	T	1	peritoneum	central	3	10	138.038	86.385	11924.4	31185	65535	225.916
Nephtys.fluviatilis	2019-12-18	T	1	peritoneum	central	3	11	138.038	82.144	11339	29654	65535	214.825
Nephtys.fluviatilis	2019-12-18	T	1	peritoneum	central	3	12	138.038	77.008	10630.1	27800	65535	201.394
Nephtys.fluviatilis	2019-12-18	T	1	peritoneum	central	3	13	138.038	73.277	10115	26453	65535	191.636
Nephtys.fluviatilis	2019-12-18	T	1	peritoneum	central	3	14	138.038	68.51	9456.94	24732	65535	179.168
Nephtys.fluviatilis	2019-12-18	T	1	peritoneum	central	3	15	138.038	64.011	8835.96	23108	65535	167.403
Nephtys.fluviatilis	2019-12-18	T	1	peritoneum	central	3	16	138.038	60.222	8312.87	21740	65535	157.493
Nephtys.fluviatilis	2019-12-18	T	1	peritoneum	central	3	17	138.038	55.972	7726.3	20206	65535	146.38
Nephtys.fluviatilis	2019-12-18	T	1	muscle	central	3	1	889.408	89.121	79265.1	207296	65535	233.072
Nephtys.fluviatilis	2019-12-18	T	1	muscle	central	3	2	889.408	94.146	83734	218983	65535	246.212
Nephtys.fluviatilis	2019-12-18	T	1	muscle	central	3	3	889.408	98.464	87574.6	229027	65535	257.505
Nephtys.fluviatilis	2019-12-18	T	1	muscle	central	3	4	889.408	100.802	89654.3	234466	65535	263.62
Nephtys.fluviatilis	2019-12-18	T	1	muscle	central	3	5	889.408	101.384	90172.1	235820	65535	265.143
Nephtys.fluviatilis	2019-12-18	T	1	muscle	central	3	6	889.408	101.697	90450.4	236548	65535	265.961
Nephtys.fluviatilis	2019-12-18	T	1	muscle	central	3	7	889.408	100.31	89216.1	233320	65535	262.332
Nephtys.fluviatilis	2019-12-18	T	1	muscle	central	3	8	889.408	97.611	86815.9	227043	65535	255.274
Nephtys.fluviatilis	2019-12-18	T	1	muscle	central	3	9	889.408	94.286	83859	219310	65535	246.58
Nephtys.fluviatilis	2019-12-18	T	1	muscle	central	3	10	889.408	88.232	78474.4	205228	65535	230.747
Nephtys.fluviatilis	2019-12-18	T	1	muscle	central	3	11	889.408	83.044	73859.9	193160	65535	217.178
Nephtys.fluviatilis	2019-12-18	T	1	muscle	central	3	12	889.408	77.348	68794.1	179912	65535	202.283
Nephtys.fluviatilis	2019-12-18	T	1	muscle	central	3	13	889.408	72.518	64497.8	168676	65535	189.65
Nephtys.fluviatilis	2019-12-18	T	1	muscle	central	3	14	889.408	67.92	60408.2	157981	65535	177.625
Nephtys.fluviatilis	2019-12-18	T	1	muscle	central	3	15	889.408	64.303	57191.3	149568	65535	168.166
Nephtys.fluviatilis	2019-12-18	T	1	muscle	central	3	16	889.408	59.546	52960.3	138503	65535	155.725
Nephtys.fluviatilis	2019-12-18	T	1	muscle	central	3	17	889.408	55.902	49720.1	130029	65535	146.197
Nephtys.fluviatilis	2019-12-18	T	1	integument	central	3	1	228.661	79.045	18074.6	47269	65535	206.721
Nephtys.fluviatilis	2019-12-18	T	1	integument	central	3	2	228.661	83.132	19009.1	49713	65535	217.409
Nephtys.fluviatilis	2019-12-18	T	1	integument	central	3	3	228.661	89.181	20392.1	53330	65535	233.227
Nephtys.fluviatilis	2019-12-18	T	1	integument	central	3	4	228.661	93.159	21301.8	55709	65535	243.631
Nephtys.fluviatilis	2019-12-18	T	1	integument	central	3	5	228.661	94.388	21582.9	56444	65535	246.846
Nephtys.fluviatilis	2019-12-18	T	1	integument	central	3	6	228.661	96.468	22058.5	57688	65535	252.286
Nephtys.fluviatilis	2019-12-18	T	1	integument	central	3	7	228.661	96.911	22159.9	57953	65535	253.445
Nephtys.fluviatilis	2019-12-18	T	1	integument	central	3	8	228.661	96.671	22104.8	57809	65535	252.815
Nephtys.fluviatilis	2019-12-18	T	1	integument	central	3	9	228.661	95.482	21832.9	57098	65535	249.706
Nephtys.fluviatilis	2019-12-18	T	1	integument	central	3	10	228.661	92.431	21135.5	55274	65535	241.729
Nephtys.fluviatilis	2019-12-18	T	1	integument	central	3	11	228.661	87.6	20030.8	52385	65535	229.095
Nephtys.fluviatilis	2019-12-18	T	1	integument	central	3	12	228.661	83.614	19119.2	50001	65535	218.669
Nephtys.fluviatilis	2019-12-18	T	1	integument	central	3	13	228.661	78.779	18013.8	47110	65535	206.026
Nephtys.fluviatilis	2019-12-18	T	1	integument	central	3	14	228.661	74.431	17019.6	44510	65535	194.655
Nephtys.fluviatilis	2019-12-18	T	1	integument	central	3	15	228.661	70.062	16020.4	41897	65535	183.228
Nephtys.fluviatilis	2019-12-18	T	1	integument	central	3	16	228.661	64.172	14673.7	38375	65535	167.825
Nephtys.fluviatilis	2019-12-18	T	1	integument	central	3	17	228.661	61.048	13959.4	36507	65535	159.656
Nephtys.fluviatilis	2019-12-18	T	1	peritoneum	central	4	1	99.418	71.715	7129.79	18646	65535	187.552
Nephtys.fluviatilis	2019-12-18	T	1	peritoneum	central	4	2	99.418	78.212	7775.63	20335	65535	204.54
Nephtys.fluviatilis	2019-12-18	T	1	peritoneum	central	4	3	99.418	82.296	8181.71	21397	65535	215.223
Nephtys.fluviatilis	2019-12-18	T	1	peritoneum	central	4	4	99.418	89.562	8904.02	23286	65535	234.223
Nephtys.fluviatilis	2019-12-18	T	1	peritoneum	central	4	5	99.418	93.996	9344.9	24439	65535	245.821
Nephtys.fluviatilis	2019-12-18	T	1	peritoneum	central	4	6	99.418	101.388	10079.8	26361	65535	265.153
Nephtys.fluviatilis	2019-12-18	T	1	peritoneum	central	4	7	99.418	110.05	10940.9	28613	65535	287.805
Nephtys.fluviatilis	2019-12-18	T	1	peritoneum	central	4	8	99.418	115.946	11527.1	30146	65535	303.225
Nephtys.fluviatilis	2019-12-18	T	1	peritoneum	central	4	9	99.418	119.035	11834.2	30949	65535	311.302
Nephtys.fluviatilis	2019-12-18	T	1	peritoneum	central	4	10	99.418	123.454	12273.5	32098	65535	322.859
Nephtys.fluviatilis	2019-12-18	T	1	peritoneum	central	4	11	99.418	121.162	12045.6	31502	65535	316.864
Nephtys.fluviatilis	2019-12-18	T	1	peritoneum	central	4	12	99.418	115.735	11506.1	30091	65535	302.672
Nephtys.fluviatilis	2019-12-18	T	1	peritoneum	central	4	13	99.418	112.488	11183.4	29247	65535	294.182
Nephtys.fluviatilis	2019-12-18	T	1	peritoneum	central	4	14	99.418	104.685	10407.5	27218	65535	273.773
Nephtys.fluviatilis	2019-12-18	T	1	peritoneum	central	4	15	99.418	96.369	9580.83	25056	65535	252.027
Nephtys.fluviatilis	2019-12-18	T	1	peritoneum	central	4	16	99.418	87.615	8710.54	22780	65535	229.134
Nephtys.fluviatilis	2019-12-18	T	1	muscle	central	4	1	415.261	77.168	32044.7	83804	65535	201.81
Nephtys.fluviatilis	2019-12-18	T	1	muscle	central	4	2	415.261	82.041	34068.2	89096	65535	214.554
Nephtys.fluviatilis	2019-12-18	T	1	muscle	central	4	3	415.261	87.026	36138.4	94510	65535	227.592
Nephtys.fluviatilis	2019-12-18	T	1	muscle	central	4	4	415.261	90.774	37695.1	98581	65535	237.395
Nephtys.fluviatilis	2019-12-18	T	1	muscle	central	4	5	415.261	93.814	38957.3	101882	65535	245.344
Nephtys.fluviatilis	2019-12-18	T	1	muscle	central	4	6	415.261	98.513	40908.6	106985	65535	257.633
Nephtys.fluviatilis	2019-12-18	T	1	muscle	central	4	7	415.261	103.211	42859.4	112087	65535	269.919
Nephtys.fluviatilis	2019-12-18	T	1	muscle	central	4	8	415.261	105.353	43748.9	114413	65535	275.521
Nephtys.fluviatilis	2019-12-18	T	1	muscle	central	4	9	415.261	106.577	44257.4	115743	65535	278.724
Nephtys.fluviatilis	2019-12-18	T	1	muscle	central	4	10	415.261	106.282	44134.7	115422	65535	277.95
Nephtys.fluviatilis	2019-12-18	T	1	muscle	central	4	11	415.261	104.776	43509.5	113787	65535	274.013
Nephtys.fluviatilis	2019-12-18	T	1	muscle	central	4	12	415.261	101.921	42323.7	110686	65535	266.546
Nephtys.fluviatilis	2019-12-18	T	1	muscle	central	4	13	415.261	97.798	40611.8	106209	65535	255.764
Nephtys.fluviatilis	2019-12-18	T	1	muscle	central	4	14	415.261	91.535	38010.9	99407	65535	239.384
Nephtys.fluviatilis	2019-12-18	T	1	muscle	central	4	15	415.261	85.217	35387.4	92546	65535	222.862
Nephtys.fluviatilis	2019-12-18	T	1	muscle	central	4	16	415.261	77.763	32292.1	84451	65535	203.368
Nephtys.fluviatilis	2019-12-18	T	1	integument	central	4	1	125.037	64.673	8086.5	21148	65535	169.134
Nephtys.fluviatilis	2019-12-18	T	1	integument	central	4	2	125.037	67.355	8421.84	22025	65535	176.148
Nephtys.fluviatilis	2019-12-18	T	1	integument	central	4	3	125.037	69.804	8728.13	22826	65535	182.554
Nephtys.fluviatilis	2019-12-18	T	1	integument	central	4	4	125.037	72.339	9045.12	23655	65535	189.184
Nephtys.fluviatilis	2019-12-18	T	1	integument	central	4	5	125.037	74.575	9324.64	24386	65535	195.03
Nephtys.fluviatilis	2019-12-18	T	1	integument	central	4	6	125.037	78.119	9767.81	25545	65535	204.3
Nephtys.fluviatilis	2019-12-18	T	1	integument	central	4	7	125.037	79.541	9945.62	26010	65535	208.018
Nephtys.fluviatilis	2019-12-18	T	1	integument	central	4	8	125.037	80.376	10050	26283	65535	210.202
Nephtys.fluviatilis	2019-12-18	T	1	integument	central	4	9	125.037	81.318	10167.8	26591	65535	212.665
Nephtys.fluviatilis	2019-12-18	T	1	integument	central	4	10	125.037	79.957	9997.62	26146	65535	209.106
Nephtys.fluviatilis	2019-12-18	T	1	integument	central	4	11	125.037	78.437	9807.58	25649	65535	205.131
Nephtys.fluviatilis	2019-12-18	T	1	integument	central	4	12	125.037	76.994	9627.1	25177	65535	201.356
Nephtys.fluviatilis	2019-12-18	T	1	integument	central	4	13	125.037	73.153	9146.83	23921	65535	191.311
Nephtys.fluviatilis	2019-12-18	T	1	integument	central	4	14	125.037	68.691	8588.94	22462	65535	179.643
Nephtys.fluviatilis	2019-12-18	T	1	integument	central	4	15	125.037	64.165	8023.03	20982	65535	167.806
Nephtys.fluviatilis	2019-12-18	T	1	integument	central	4	16	125.037	59.08	7387.13	19319	65535	154.506
Nephtys.fluviatilis	2019-12-18	T	2	muscle	central	1	1	1137.19	104.955	119353	312135	65535	274.48
Nephtys.fluviatilis	2019-12-18	T	2	muscle	central	1	2	1137.19	131.627	149685	391460	65535	344.235
Nephtys.fluviatilis	2019-12-18	T	2	muscle	central	1	3	1137.19	161.894	184104	481473	65535	423.389
Nephtys.fluviatilis	2019-12-18	T	2	muscle	central	1	4	1137.19	188.496	214355	560586	65535	492.958
Nephtys.fluviatilis	2019-12-18	T	2	muscle	central	1	5	1137.19	199.979	227414	594737	65535	522.989
Nephtys.fluviatilis	2019-12-18	T	2	muscle	central	1	6	1137.19	200.258	227731	595568	65535	523.72
Nephtys.fluviatilis	2019-12-18	T	2	muscle	central	1	7	1137.19	194.287	220941	577811	65535	508.105
Nephtys.fluviatilis	2019-12-18	T	2	muscle	central	1	8	1137.19	178.267	202723	530167	65535	466.209
Nephtys.fluviatilis	2019-12-18	T	2	muscle	central	1	9	1137.19	153.069	174068	455226	65535	400.308
Nephtys.fluviatilis	2019-12-18	T	2	muscle	central	1	10	1137.19	127.605	145110	379496	65535	333.714
Nephtys.fluviatilis	2019-12-18	T	2	muscle	central	1	11	1137.19	103.039	117175	306438	65535	269.47
Nephtys.fluviatilis	2019-12-18	T	2	muscle	central	1	12	1137.19	83.55	95012.6	248479	65535	218.503
Nephtys.fluviatilis	2019-12-18	T	2	muscle	central	1	13	1137.19	71.927	81794.2	213910	65535	188.104
Nephtys.fluviatilis	2019-12-18	T	2	integument	central	1	1	153.333	56.549	8670.77	22676	65535	147.887
Nephtys.fluviatilis	2019-12-18	T	2	integument	central	1	2	153.333	65.197	9996.85	26144	65535	170.505
Nephtys.fluviatilis	2019-12-18	T	2	integument	central	1	3	153.333	77.766	11924	31184	65535	203.374
Nephtys.fluviatilis	2019-12-18	T	2	integument	central	1	4	153.333	94.746	14527.6	37993	65535	247.781
Nephtys.fluviatilis	2019-12-18	T	2	integument	central	1	5	153.333	102.259	15679.7	41006	65535	267.431
Nephtys.fluviatilis	2019-12-18	T	2	integument	central	1	6	153.333	108.591	16650.6	43545	65535	283.99
Nephtys.fluviatilis	2019-12-18	T	2	integument	central	1	7	153.333	109.05	16720.9	43729	65535	285.19
Nephtys.fluviatilis	2019-12-18	T	2	integument	central	1	8	153.333	104.833	16074.3	42038	65535	274.161
Nephtys.fluviatilis	2019-12-18	T	2	integument	central	1	9	153.333	95.908	14705.8	38459	65535	250.82
Nephtys.fluviatilis	2019-12-18	T	2	integument	central	1	10	153.333	84.773	12998.5	33994	65535	221.7
Nephtys.fluviatilis	2019-12-18	T	2	integument	central	1	11	153.333	70.94	10877.5	28447	65535	185.524
Nephtys.fluviatilis	2019-12-18	T	2	integument	central	1	12	153.333	58.813	9017.97	23584	65535	153.809
Nephtys.fluviatilis	2019-12-18	T	2	integument	central	1	13	153.333	52.82	8099.12	21181	65535	138.137
Nephtys.fluviatilis	2019-12-18	T	2	integument	central	2	1	235.544	94.375	22229.5	58135	65535	246.812
Nephtys.fluviatilis	2019-12-18	T	2	integument	central	2	2	235.544	110.862	26112.9	68291	65535	289.929
Nephtys.fluviatilis	2019-12-18	T	2	integument	central	2	3	235.544	125.364	29528.7	77224	65535	327.854
Nephtys.fluviatilis	2019-12-18	T	2	integument	central	2	4	235.544	134.253	31622.5	82700	65535	351.102
Nephtys.fluviatilis	2019-12-18	T	2	integument	central	2	5	235.544	139.683	32901.6	86045	65535	365.303
Nephtys.fluviatilis	2019-12-18	T	2	integument	central	2	6	235.544	141.505	33330.6	87167	65535	370.067
Nephtys.fluviatilis	2019-12-18	T	2	integument	central	2	7	235.544	136.162	32072.2	83876	65535	356.095
Nephtys.fluviatilis	2019-12-18	T	2	integument	central	2	8	235.544	124.391	29299.6	76625	65535	325.311
Nephtys.fluviatilis	2019-12-18	T	2	integument	central	2	9	235.544	108.468	25548.9	66816	65535	283.667
Nephtys.fluviatilis	2019-12-18	T	2	integument	central	2	10	235.544	96.232	22666.9	59279	65535	251.668
Nephtys.fluviatilis	2019-12-18	T	2	integument	central	2	11	235.544	82.482	19428.2	50809	65535	215.709
Nephtys.fluviatilis	2019-12-18	T	2	integument	central	2	12	235.544	72.513	17080	44668	65535	189.638
Nephtys.fluviatilis	2019-12-18	T	2	integument	central	2	13	235.544	64.268	15137.9	39589	65535	168.075
Nephtys.fluviatilis	2019-12-18	T	2	integument	central	2	14	235.544	58.627	13809.1	36114	65535	153.322
Nephtys.fluviatilis	2019-12-18	T	2	integument	central	2	15	235.544	52.224	12301.1	32170	65535	136.577
Nephtys.fluviatilis	2019-12-18	T	2	peritoneum	central	2	1	692.102	162.668	112583	294429	65535	425.413
Nephtys.fluviatilis	2019-12-18	T	2	peritoneum	central	2	2	692.102	194.975	134943	352905	65535	509.903
Nephtys.fluviatilis	2019-12-18	T	2	peritoneum	central	2	3	692.102	218.64	151321	395738	65535	571.791
Nephtys.fluviatilis	2019-12-18	T	2	peritoneum	central	2	4	692.102	231.708	160366	419392	65535	605.968
Nephtys.fluviatilis	2019-12-18	T	2	peritoneum	central	2	5	692.102	240.287	166303	434920	65535	628.404
Nephtys.fluviatilis	2019-12-18	T	2	peritoneum	central	2	6	692.102	241.792	167345	437644	65535	632.34
Nephtys.fluviatilis	2019-12-18	T	2	peritoneum	central	2	7	692.102	239.599	165827	433675	65535	626.606
Nephtys.fluviatilis	2019-12-18	T	2	peritoneum	central	2	8	692.102	227.643	157552	412033	65535	595.336
Nephtys.fluviatilis	2019-12-18	T	2	peritoneum	central	2	9	692.102	210.962	146007	381841	65535	551.712
Nephtys.fluviatilis	2019-12-18	T	2	peritoneum	central	2	10	692.102	190.398	131775	344621	65535	497.934
Nephtys.fluviatilis	2019-12-18	T	2	peritoneum	central	2	11	692.102	164.957	114167	298573	65535	431.4
Nephtys.fluviatilis	2019-12-18	T	2	peritoneum	central	2	12	692.102	144.333	99892.8	261242	65535	377.462
Nephtys.fluviatilis	2019-12-18	T	2	peritoneum	central	2	13	692.102	120.71	83543.9	218486	65535	315.685
Nephtys.fluviatilis	2019-12-18	T	2	peritoneum	central	2	14	692.102	102.321	70816.5	185201	65535	267.592
Nephtys.fluviatilis	2019-12-18	T	2	peritoneum	central	2	15	692.102	85.149	58931.5	154119	65535	222.682
Nephtys.fluviatilis	2019-12-18	T	2	muscle	central	2	1	801.461	157.788	126461	330723	65535	412.65
Nephtys.fluviatilis	2019-12-18	T	2	muscle	central	2	2	801.461	182.094	145941	381669	65535	476.217
Nephtys.fluviatilis	2019-12-18	T	2	muscle	central	2	3	801.461	198.945	159447	416989	65535	520.286
Nephtys.fluviatilis	2019-12-18	T	2	muscle	central	2	4	801.461	208.836	167374	437721	65535	546.154
Nephtys.fluviatilis	2019-12-18	T	2	muscle	central	2	5	801.461	211.322	169366	442931	65535	552.654
Nephtys.fluviatilis	2019-12-18	T	2	muscle	central	2	6	801.461	210.788	168939	441812	65535	551.258
Nephtys.fluviatilis	2019-12-18	T	2	muscle	central	2	7	801.461	201.084	161161	421472	65535	525.88
Nephtys.fluviatilis	2019-12-18	T	2	muscle	central	2	8	801.461	184.824	148129	387391	65535	483.356
Nephtys.fluviatilis	2019-12-18	T	2	muscle	central	2	9	801.461	167.613	134335	351317	65535	438.346
Nephtys.fluviatilis	2019-12-18	T	2	muscle	central	2	10	801.461	149.404	119741	313150	65535	390.724
Nephtys.fluviatilis	2019-12-18	T	2	muscle	central	2	11	801.461	131.534	105419	275695	65535	343.991
Nephtys.fluviatilis	2019-12-18	T	2	muscle	central	2	12	801.461	113.626	91066.8	238160	65535	297.157
Nephtys.fluviatilis	2019-12-18	T	2	muscle	central	2	13	801.461	98.818	79198.6	207122	65535	258.431
Nephtys.fluviatilis	2019-12-18	T	2	muscle	central	2	14	801.461	86.243	69120.7	180766	65535	225.546
Nephtys.fluviatilis	2019-12-18	T	2	muscle	central	2	15	801.461	74.07	59364.4	155251	65535	193.71
Nephtys.fluviatilis	2019-12-18	T	2	peritoneum	central	3	1	244.721	73.167	17905.6	46827	65535	191.349
Nephtys.fluviatilis	2019-12-18	T	2	peritoneum	central	3	2	244.721	86.742	21227.6	55515	65535	226.85
Nephtys.fluviatilis	2019-12-18	T	2	peritoneum	central	3	3	244.721	100.925	24698.5	64592	65535	263.941
Nephtys.fluviatilis	2019-12-18	T	2	peritoneum	central	3	4	244.721	118.622	29029.3	75918	65535	310.223
Nephtys.fluviatilis	2019-12-18	T	2	peritoneum	central	3	5	244.721	139.756	34201.3	89444	65535	365.494
Nephtys.fluviatilis	2019-12-18	T	2	peritoneum	central	3	6	244.721	161.383	39493.8	103285	65535	422.052
Nephtys.fluviatilis	2019-12-18	T	2	peritoneum	central	3	7	244.721	178.303	43634.5	114114	65535	466.302
Nephtys.fluviatilis	2019-12-18	T	2	peritoneum	central	3	8	244.721	193.583	47373.8	123893	65535	506.262
Nephtys.fluviatilis	2019-12-18	T	2	peritoneum	central	3	9	244.721	201.416	49290.6	128906	65535	526.747
Nephtys.fluviatilis	2019-12-18	T	2	peritoneum	central	3	10	244.721	198.231	48511.4	126868	65535	518.419
Nephtys.fluviatilis	2019-12-18	T	2	peritoneum	central	3	11	244.721	194.848	47683.5	124703	65535	509.572
Nephtys.fluviatilis	2019-12-18	T	2	peritoneum	central	3	12	244.721	187.033	45770.9	119701	65535	489.133
Nephtys.fluviatilis	2019-12-18	T	2	peritoneum	central	3	13	244.721	168.294	41185	107708	65535	440.126
Nephtys.fluviatilis	2019-12-18	T	2	peritoneum	central	3	14	244.721	144.345	35324.3	92381	65535	377.495
Nephtys.fluviatilis	2019-12-18	T	2	peritoneum	central	3	15	244.721	121.08	29630.7	77491	65535	316.65
Nephtys.fluviatilis	2019-12-18	T	2	peritoneum	central	3	16	244.721	100.184	24517.2	64118	65535	262.004
Nephtys.fluviatilis	2019-12-18	T	2	peritoneum	central	3	17	244.721	81.637	19978.4	52248	65535	213.5
Nephtys.fluviatilis	2019-12-18	T	2	muscle	central	3	1	514.297	75.694	38929	101808	65535	197.956
Nephtys.fluviatilis	2019-12-18	T	2	muscle	central	3	2	514.297	92.618	47633	124571	65535	242.216
Nephtys.fluviatilis	2019-12-18	T	2	muscle	central	3	3	514.297	110.048	56597.1	148014	65535	287.799
Nephtys.fluviatilis	2019-12-18	T	2	muscle	central	3	4	514.297	125.784	64690.5	169180	65535	328.954
Nephtys.fluviatilis	2019-12-18	T	2	muscle	central	3	5	514.297	138.378	71167.6	186119	65535	361.89
Nephtys.fluviatilis	2019-12-18	T	2	muscle	central	3	6	514.297	144.341	74234.2	194139	65535	377.484
Nephtys.fluviatilis	2019-12-18	T	2	muscle	central	3	7	514.297	146.373	75279.2	196872	65535	382.798
Nephtys.fluviatilis	2019-12-18	T	2	muscle	central	3	8	514.297	140.152	72079.5	188504	65535	366.528
Nephtys.fluviatilis	2019-12-18	T	2	muscle	central	3	9	514.297	133.411	68612.9	179438	65535	348.9
Nephtys.fluviatilis	2019-12-18	T	2	muscle	central	3	10	514.297	126.43	65022.8	170049	65535	330.644
Nephtys.fluviatilis	2019-12-18	T	2	muscle	central	3	11	514.297	119.322	61366.9	160488	65535	312.053
Nephtys.fluviatilis	2019-12-18	T	2	muscle	central	3	12	514.297	110.712	56938.9	148908	65535	289.537
Nephtys.fluviatilis	2019-12-18	T	2	muscle	central	3	13	514.297	98.727	50775	132788	65535	258.193
Nephtys.fluviatilis	2019-12-18	T	2	muscle	central	3	14	514.297	86.721	44600.4	116640	65535	226.795
Nephtys.fluviatilis	2019-12-18	T	2	muscle	central	3	15	514.297	74.953	38548.2	100812	65535	196.019
Nephtys.fluviatilis	2019-12-18	T	2	muscle	central	3	16	514.297	65.52	33696.6	88124	65535	171.348
Nephtys.fluviatilis	2019-12-18	T	2	muscle	central	3	17	514.297	58.274	29969.9	78378	65535	152.398
Nephtys.fluviatilis	2019-12-18	T	2	integument	central	3	1	201.895	50.133	10121.5	26470	65535	131.108
Nephtys.fluviatilis	2019-12-18	T	2	integument	central	3	2	201.895	55.828	11271.3	29477	65535	146.002
Nephtys.fluviatilis	2019-12-18	T	2	integument	central	3	3	201.895	63.598	12840.2	33580	65535	166.324
Nephtys.fluviatilis	2019-12-18	T	2	integument	central	3	4	201.895	72.634	14664.5	38351	65535	189.955
Nephtys.fluviatilis	2019-12-18	T	2	integument	central	3	5	201.895	85.127	17186.7	44947	65535	222.626
Nephtys.fluviatilis	2019-12-18	T	2	integument	central	3	6	201.895	97.564	19697.8	51514	65535	255.152
Nephtys.fluviatilis	2019-12-18	T	2	integument	central	3	7	201.895	110.292	22267.3	58234	65535	288.437
Nephtys.fluviatilis	2019-12-18	T	2	integument	central	3	8	201.895	121.996	24630.4	64414	65535	319.047
Nephtys.fluviatilis	2019-12-18	T	2	integument	central	3	9	201.895	126.201	25479.3	66634	65535	330.043
Nephtys.fluviatilis	2019-12-18	T	2	integument	central	3	10	201.895	120.867	24402.5	63818	65535	316.095
Nephtys.fluviatilis	2019-12-18	T	2	integument	central	3	11	201.895	111.362	22483.4	58799	65535	291.236
Nephtys.fluviatilis	2019-12-18	T	2	integument	central	3	12	201.895	100.178	20225.4	52894	65535	261.988
Nephtys.fluviatilis	2019-12-18	T	2	integument	central	3	13	201.895	85.678	17298	45238	65535	224.067
Nephtys.fluviatilis	2019-12-18	T	2	integument	central	3	14	201.895	74.169	14974.3	39161	65535	193.967
Nephtys.fluviatilis	2019-12-18	T	2	integument	central	3	15	201.895	62.693	12657.4	33102	65535	163.957
Nephtys.fluviatilis	2019-12-18	T	2	integument	central	3	16	201.895	55.284	11161.6	29190	65535	144.58
Nephtys.fluviatilis	2019-12-18	T	2	integument	central	3	17	201.895	50.532	10202.2	26681	65535	132.153
Nephtys.fluviatilis	2019-12-18	T	3	peritoneum	posterior	1	1	99.036	69.931	6925.6	18112	65535	182.883
Nephtys.fluviatilis	2019-12-18	T	3	peritoneum	posterior	1	2	99.036	83.923	8311.34	21736	65535	219.476
Nephtys.fluviatilis	2019-12-18	T	3	peritoneum	posterior	1	3	99.036	102.768	10177.7	26617	65535	268.761
Nephtys.fluviatilis	2019-12-18	T	3	peritoneum	posterior	1	4	99.036	122.95	12176.4	31844	65535	321.54
Nephtys.fluviatilis	2019-12-18	T	3	peritoneum	posterior	1	5	99.036	136.768	13544.9	35423	65535	357.678
Nephtys.fluviatilis	2019-12-18	T	3	peritoneum	posterior	1	6	99.036	143.293	14191.1	37113	65535	374.743
Nephtys.fluviatilis	2019-12-18	T	3	peritoneum	posterior	1	7	99.036	143.127	14174.7	37070	65535	374.308
Nephtys.fluviatilis	2019-12-18	T	3	peritoneum	posterior	1	8	99.036	133.514	13222.6	34580	65535	349.166
Nephtys.fluviatilis	2019-12-18	T	3	peritoneum	posterior	1	9	99.036	122.931	12174.5	31839	65535	321.489
Nephtys.fluviatilis	2019-12-18	T	3	peritoneum	posterior	1	10	99.036	109.842	10878.2	28449	65535	287.259
Nephtys.fluviatilis	2019-12-18	T	3	peritoneum	posterior	1	11	99.036	95.371	9445.08	24701	65535	249.414
Nephtys.fluviatilis	2019-12-18	T	3	peritoneum	posterior	1	12	99.036	82.622	8182.48	21399	65535	216.073
Nephtys.fluviatilis	2019-12-18	T	3	peritoneum	posterior	1	13	99.036	72.988	7228.45	18904	65535	190.88
Nephtys.fluviatilis	2019-12-18	T	3	peritoneum	posterior	1	14	99.036	64.645	6402.13	16743	65535	169.06
Nephtys.fluviatilis	2019-12-18	T	3	peritoneum	posterior	1	15	99.036	59.533	5895.86	15419	65535	155.691
Nephtys.fluviatilis	2019-12-18	T	3	muscle	posterior	1	1	606.832	53.345	32371.6	84659	65535	139.51
Nephtys.fluviatilis	2019-12-18	T	3	muscle	posterior	1	2	606.832	58.623	35574.4	93035	65535	153.313
Nephtys.fluviatilis	2019-12-18	T	3	muscle	posterior	1	3	606.832	67.221	40791.9	106680	65535	175.798
Nephtys.fluviatilis	2019-12-18	T	3	muscle	posterior	1	4	606.832	78.469	47617.7	124531	65535	205.215
Nephtys.fluviatilis	2019-12-18	T	3	muscle	posterior	1	5	606.832	91.044	55248.4	144487	65535	238.1
Nephtys.fluviatilis	2019-12-18	T	3	muscle	posterior	1	6	606.832	103.468	62787.8	164204	65535	270.592
Nephtys.fluviatilis	2019-12-18	T	3	muscle	posterior	1	7	606.832	112.102	68027.1	177906	65535	293.172
Nephtys.fluviatilis	2019-12-18	T	3	muscle	posterior	1	8	606.832	120.316	73011.4	190941	65535	314.652
Nephtys.fluviatilis	2019-12-18	T	3	muscle	posterior	1	9	606.832	125.779	76326.6	199611	65535	328.939
Nephtys.fluviatilis	2019-12-18	T	3	muscle	posterior	1	10	606.832	126.067	76501.7	200069	65535	329.694
Nephtys.fluviatilis	2019-12-18	T	3	muscle	posterior	1	11	606.832	121.859	73948.2	193391	65535	318.69
Nephtys.fluviatilis	2019-12-18	T	3	muscle	posterior	1	12	606.832	111.249	67509.4	176552	65535	290.94
Nephtys.fluviatilis	2019-12-18	T	3	muscle	posterior	1	13	606.832	97.642	59252.3	154958	65535	255.356
Nephtys.fluviatilis	2019-12-18	T	3	muscle	posterior	1	14	606.832	85.611	51951.6	135865	65535	223.892
Nephtys.fluviatilis	2019-12-18	T	3	muscle	posterior	1	15	606.832	76.863	46642.7	121981	65535	201.013
Nephtys.fluviatilis	2019-12-18	T	3	integument	posterior	1	1	216.808	50.795	11012.8	28801	65535	132.841
Nephtys.fluviatilis	2019-12-18	T	3	integument	posterior	1	2	216.808	55.457	12023.5	31444	65535	145.032
Nephtys.fluviatilis	2019-12-18	T	3	integument	posterior	1	3	216.808	62.85	13626.4	35636	65535	164.367
Nephtys.fluviatilis	2019-12-18	T	3	integument	posterior	1	4	216.808	73.912	16024.6	41908	65535	193.295
Nephtys.fluviatilis	2019-12-18	T	3	integument	posterior	1	5	216.808	90.506	19622.4	51317	65535	236.693
Nephtys.fluviatilis	2019-12-18	T	3	integument	posterior	1	6	216.808	106.907	23178.1	60616	65535	279.584
Nephtys.fluviatilis	2019-12-18	T	3	integument	posterior	1	7	216.808	125.042	27110.1	70899	65535	327.013
Nephtys.fluviatilis	2019-12-18	T	3	integument	posterior	1	8	216.808	145.608	31569	82560	65535	380.798
Nephtys.fluviatilis	2019-12-18	T	3	integument	posterior	1	9	216.808	161	34906	91287	65535	421.05
Nephtys.fluviatilis	2019-12-18	T	3	integument	posterior	1	10	216.808	167.19	36248.2	94797	65535	437.239
Nephtys.fluviatilis	2019-12-18	T	3	integument	posterior	1	11	216.808	161.224	34954.6	91414	65535	421.636
Nephtys.fluviatilis	2019-12-18	T	3	integument	posterior	1	12	216.808	145.989	31651.6	82776	65535	381.794
Nephtys.fluviatilis	2019-12-18	T	3	integument	posterior	1	13	216.808	129.709	28121.9	73545	65535	339.217
Nephtys.fluviatilis	2019-12-18	T	3	integument	posterior	1	14	216.808	110.203	23892.8	62485	65535	288.204
Nephtys.fluviatilis	2019-12-18	T	3	integument	posterior	1	15	216.808	95.947	20802.1	54402	65535	250.922
Nephtys.fluviatilis	2019-12-18	T	3	peritoneum	posterior	2	1	228.279	73.308	16734.7	43765	65535	191.717
Nephtys.fluviatilis	2019-12-18	T	3	peritoneum	posterior	2	2	228.279	81.452	18593.8	48627	65535	213.016
Nephtys.fluviatilis	2019-12-18	T	3	peritoneum	posterior	2	3	228.279	93.107	21254.4	55585	65535	243.496
Nephtys.fluviatilis	2019-12-18	T	3	peritoneum	posterior	2	4	228.279	110.521	25229.6	65981	65535	289.037
Nephtys.fluviatilis	2019-12-18	T	3	peritoneum	posterior	2	5	228.279	130.608	29815.1	77973	65535	341.569
Nephtys.fluviatilis	2019-12-18	T	3	peritoneum	posterior	2	6	228.279	151.444	34571.4	90412	65535	396.059
Nephtys.fluviatilis	2019-12-18	T	3	peritoneum	posterior	2	7	228.279	169.147	38612.8	100981	65535	442.358
Nephtys.fluviatilis	2019-12-18	T	3	peritoneum	posterior	2	8	228.279	181.983	41542.9	108644	65535	475.926
Nephtys.fluviatilis	2019-12-18	T	3	peritoneum	posterior	2	9	228.279	190.432	43471.6	113688	65535	498.022
Nephtys.fluviatilis	2019-12-18	T	3	peritoneum	posterior	2	10	228.279	198.796	45380.8	118681	65535	519.895
Nephtys.fluviatilis	2019-12-18	T	3	peritoneum	posterior	2	11	228.279	199.449	45530	119071	65535	521.603
Nephtys.fluviatilis	2019-12-18	T	3	peritoneum	posterior	2	12	228.279	199.372	45512.4	119025	65535	521.401
Nephtys.fluviatilis	2019-12-18	T	3	peritoneum	posterior	2	13	228.279	192.846	44022.6	115129	65535	504.335
Nephtys.fluviatilis	2019-12-18	T	3	peritoneum	posterior	2	14	228.279	181.077	41336.1	108103	65535	473.556
Nephtys.fluviatilis	2019-12-18	T	3	peritoneum	posterior	2	15	228.279	165.519	37784.5	98815	65535	432.869
Nephtys.fluviatilis	2019-12-18	T	3	peritoneum	posterior	2	16	228.279	153.668	35079.2	91740	65535	401.877
Nephtys.fluviatilis	2019-12-18	T	3	peritoneum	posterior	2	17	228.279	139.556	31857.7	83315	65535	364.97
Nephtys.fluviatilis	2019-12-18	T	3	peritoneum	posterior	2	18	228.279	127.92	29201.3	76368	65535	334.538
Nephtys.fluviatilis	2019-12-18	T	3	peritoneum	posterior	2	19	228.279	113.219	25845.6	67592	65535	296.094
Nephtys.fluviatilis	2019-12-18	T	3	peritoneum	posterior	2	20	228.279	97.73	22309.8	58345	65535	255.586
Nephtys.fluviatilis	2019-12-18	T	3	integument	posterior	2	1	284.488	65.496	18632.8	48729	65535	171.287
Nephtys.fluviatilis	2019-12-18	T	3	integument	posterior	2	2	284.488	71.515	20345.1	53207	65535	187.027
Nephtys.fluviatilis	2019-12-18	T	3	integument	posterior	2	3	284.488	79.706	22675.3	59301	65535	208.448
Nephtys.fluviatilis	2019-12-18	T	3	integument	posterior	2	4	284.488	92.16	26218.4	68567	65535	241.019
Nephtys.fluviatilis	2019-12-18	T	3	integument	posterior	2	5	284.488	110.081	31316.6	81900	65535	287.886
Nephtys.fluviatilis	2019-12-18	T	3	integument	posterior	2	6	284.488	129.901	36955.2	96646	65535	339.719
Nephtys.fluviatilis	2019-12-18	T	3	integument	posterior	2	7	284.488	151.383	43066.7	112629	65535	395.901
Nephtys.fluviatilis	2019-12-18	T	3	integument	posterior	2	8	284.488	168.669	47984.4	125490	65535	441.108
Nephtys.fluviatilis	2019-12-18	T	3	integument	posterior	2	9	284.488	184.46	52476.6	137238	65535	482.403
Nephtys.fluviatilis	2019-12-18	T	3	integument	posterior	2	10	284.488	194.499	55332.6	144707	65535	508.658
Nephtys.fluviatilis	2019-12-18	T	3	integument	posterior	2	11	284.488	203.716	57954.9	151565	65535	532.764
Nephtys.fluviatilis	2019-12-18	T	3	integument	posterior	2	12	284.488	206.868	58851.6	153910	65535	541.007
Nephtys.fluviatilis	2019-12-18	T	3	integument	posterior	2	13	284.488	202.661	57654.7	150780	65535	530.005
Nephtys.fluviatilis	2019-12-18	T	3	integument	posterior	2	14	284.488	191.723	54543	142642	65535	501.399
Nephtys.fluviatilis	2019-12-18	T	3	integument	posterior	2	15	284.488	176.983	50349.4	131675	65535	462.849
Nephtys.fluviatilis	2019-12-18	T	3	integument	posterior	2	16	284.488	159.063	45251.6	118343	65535	415.986
Nephtys.fluviatilis	2019-12-18	T	3	integument	posterior	2	17	284.488	145.48	41387.3	108237	65535	380.462
Nephtys.fluviatilis	2019-12-18	T	3	integument	posterior	2	18	284.488	129.789	36923.4	96563	65535	339.427
Nephtys.fluviatilis	2019-12-18	T	3	integument	posterior	2	19	284.488	111.976	31855.8	83310	65535	292.842
Nephtys.fluviatilis	2019-12-18	T	3	integument	posterior	2	20	284.488	97.712	27798	72698	65535	255.54
Nephtys.fluviatilis	2019-12-18	T	3	muscle	posterior	2	1	612.185	71.298	43647.5	114148	65535	186.46
Nephtys.fluviatilis	2019-12-18	T	3	muscle	posterior	2	2	612.185	77.65	47536.3	124318	65535	203.073
Nephtys.fluviatilis	2019-12-18	T	3	muscle	posterior	2	3	612.185	86.616	53025.3	138673	65535	226.521
Nephtys.fluviatilis	2019-12-18	T	3	muscle	posterior	2	4	612.185	98.451	60270.2	157620	65535	257.471
Nephtys.fluviatilis	2019-12-18	T	3	muscle	posterior	2	5	612.185	114.049	69818.9	182592	65535	298.263
Nephtys.fluviatilis	2019-12-18	T	3	muscle	posterior	2	6	612.185	130.264	79745.8	208553	65535	340.67
Nephtys.fluviatilis	2019-12-18	T	3	muscle	posterior	2	7	612.185	144.404	88401.6	231190	65535	377.647
Nephtys.fluviatilis	2019-12-18	T	3	muscle	posterior	2	8	612.185	156.503	95809	250562	65535	409.291
Nephtys.fluviatilis	2019-12-18	T	3	muscle	posterior	2	9	612.185	164.389	100636	263186	65535	429.913
Nephtys.fluviatilis	2019-12-18	T	3	muscle	posterior	2	10	612.185	173.532	106233	277824	65535	453.824
Nephtys.fluviatilis	2019-12-18	T	3	muscle	posterior	2	11	612.185	176.54	108075	282640	65535	461.691
Nephtys.fluviatilis	2019-12-18	T	3	muscle	posterior	2	12	612.185	177.53	108681	284225	65535	464.28
Nephtys.fluviatilis	2019-12-18	T	3	muscle	posterior	2	13	612.185	174.722	106962	279730	65535	456.937
Nephtys.fluviatilis	2019-12-18	T	3	muscle	posterior	2	14	612.185	164.832	100908	263896	65535	431.072
Nephtys.fluviatilis	2019-12-18	T	3	muscle	posterior	2	15	612.185	152.982	93653.2	244924	65535	400.082
Nephtys.fluviatilis	2019-12-18	T	3	muscle	posterior	2	16	612.185	140.364	85928.4	224722	65535	367.082
Nephtys.fluviatilis	2019-12-18	T	3	muscle	posterior	2	17	612.185	129.776	79447.2	207772	65535	339.394
Nephtys.fluviatilis	2019-12-18	T	3	muscle	posterior	2	18	612.185	117.974	72221.8	188876	65535	308.528
Nephtys.fluviatilis	2019-12-18	T	3	muscle	posterior	2	19	612.185	104.404	63914.6	167151	65535	273.04
Nephtys.fluviatilis	2019-12-18	T	3	muscle	posterior	2	20	612.185	93.52	57251.3	149725	65535	244.575
Nephtys.fluviatilis	2019-12-18	T	3	peritoneum	posterior	3	1	106.301	44.662	4747.59	12416	65535	116.8
Nephtys.fluviatilis	2019-12-18	T	3	peritoneum	posterior	3	2	106.301	47.299	5027.87	13149	65535	123.696
Nephtys.fluviatilis	2019-12-18	T	3	peritoneum	posterior	3	3	106.301	51.216	5444.28	14238	65535	133.94
Nephtys.fluviatilis	2019-12-18	T	3	peritoneum	posterior	3	4	106.301	58.73	6243.06	16327	65535	153.592
Nephtys.fluviatilis	2019-12-18	T	3	peritoneum	posterior	3	5	106.301	66.669	7086.97	18534	65535	174.354
Nephtys.fluviatilis	2019-12-18	T	3	peritoneum	posterior	3	6	106.301	77.478	8236.01	21539	65535	202.623
Nephtys.fluviatilis	2019-12-18	T	3	peritoneum	posterior	3	7	106.301	89.169	9478.73	24789	65535	233.196
Nephtys.fluviatilis	2019-12-18	T	3	peritoneum	posterior	3	8	106.301	100.637	10697.8	27977	65535	263.187
Nephtys.fluviatilis	2019-12-18	T	3	peritoneum	posterior	3	9	106.301	111.004	11799.8	30859	65535	290.298
Nephtys.fluviatilis	2019-12-18	T	3	peritoneum	posterior	3	10	106.301	124.108	13192.8	34502	65535	324.569
Nephtys.fluviatilis	2019-12-18	T	3	peritoneum	posterior	3	11	106.301	129.248	13739.2	35931	65535	338.012
Nephtys.fluviatilis	2019-12-18	T	3	peritoneum	posterior	3	12	106.301	131.939	14025.2	36679	65535	345.048
Nephtys.fluviatilis	2019-12-18	T	3	peritoneum	posterior	3	13	106.301	129.619	13778.6	36034	65535	338.981
Nephtys.fluviatilis	2019-12-18	T	3	peritoneum	posterior	3	14	106.301	124.234	13206.1	34537	65535	324.898
Nephtys.fluviatilis	2019-12-18	T	3	peritoneum	posterior	3	15	106.301	118.77	12625.3	33018	65535	310.609
Nephtys.fluviatilis	2019-12-18	T	3	peritoneum	posterior	3	16	106.301	107.194	11394.8	29800	65535	280.336
Nephtys.fluviatilis	2019-12-18	T	3	peritoneum	posterior	3	17	106.301	97.424	10356.3	27084	65535	254.786
Nephtys.fluviatilis	2019-12-18	T	3	integument	posterior	3	1	395.76	106.974	42336	110718	65535	279.76
Nephtys.fluviatilis	2019-12-18	T	3	integument	posterior	3	2	395.76	124.863	49415.7	129233	65535	326.544
Nephtys.fluviatilis	2019-12-18	T	3	integument	posterior	3	3	395.76	144.893	57342.7	149964	65535	378.927
Nephtys.fluviatilis	2019-12-18	T	3	integument	posterior	3	4	395.76	164.288	65018.6	170038	65535	429.649
Nephtys.fluviatilis	2019-12-18	T	3	integument	posterior	3	5	395.76	172.875	68417.1	178926	65535	452.107
Nephtys.fluviatilis	2019-12-18	T	3	integument	posterior	3	6	395.76	176.647	69909.9	182830	65535	461.972
Nephtys.fluviatilis	2019-12-18	T	3	integument	posterior	3	7	395.76	173.817	68789.9	179901	65535	454.571
Nephtys.fluviatilis	2019-12-18	T	3	integument	posterior	3	8	395.76	170.236	67372.5	176194	65535	445.204
Nephtys.fluviatilis	2019-12-18	T	3	integument	posterior	3	9	395.76	162.527	64321.5	168215	65535	425.043
Nephtys.fluviatilis	2019-12-18	T	3	integument	posterior	3	10	395.76	150.558	59585	155828	65535	393.744
Nephtys.fluviatilis	2019-12-18	T	3	integument	posterior	3	11	395.76	137.729	54507.4	142549	65535	360.191
Nephtys.fluviatilis	2019-12-18	T	3	integument	posterior	3	12	395.76	123.014	48683.8	127319	65535	321.708
Nephtys.fluviatilis	2019-12-18	T	3	integument	posterior	3	13	395.76	107.865	42688.5	111640	65535	282.09
Nephtys.fluviatilis	2019-12-18	T	3	integument	posterior	3	14	395.76	94.915	37563.5	98237	65535	248.224
Nephtys.fluviatilis	2019-12-18	T	3	integument	posterior	3	15	395.76	85.769	33944	88771	65535	224.305
Nephtys.fluviatilis	2019-12-18	T	3	integument	posterior	3	16	395.76	77.443	30648.6	80153	65535	202.529
Nephtys.fluviatilis	2019-12-18	T	3	integument	posterior	3	17	395.76	70.234	27795.7	72692	65535	183.677
Nephtys.fluviatilis	2019-12-18	T	3	muscle	posterior	3	1	841.611	166.654	140258	366805	65535	435.837
Nephtys.fluviatilis	2019-12-18	T	3	muscle	posterior	3	2	841.611	175.439	147652	386142	65535	458.813
Nephtys.fluviatilis	2019-12-18	T	3	muscle	posterior	3	3	841.611	177.917	149737	391595	65535	465.292
Nephtys.fluviatilis	2019-12-18	T	3	muscle	posterior	3	4	841.611	176.183	148277	387778	65535	460.757
Nephtys.fluviatilis	2019-12-18	T	3	muscle	posterior	3	5	841.611	171.869	144647	378284	65535	449.476
Nephtys.fluviatilis	2019-12-18	T	3	muscle	posterior	3	6	841.611	167.046	140588	367669	65535	436.863
Nephtys.fluviatilis	2019-12-18	T	3	muscle	posterior	3	7	841.611	160.409	135002	353060	65535	419.505
Nephtys.fluviatilis	2019-12-18	T	3	muscle	posterior	3	8	841.611	154.587	130102	340245	65535	404.278
Nephtys.fluviatilis	2019-12-18	T	3	muscle	posterior	3	9	841.611	147.632	124249	324939	65535	386.092
Nephtys.fluviatilis	2019-12-18	T	3	muscle	posterior	3	10	841.611	140.367	118134	308948	65535	367.091
Nephtys.fluviatilis	2019-12-18	T	3	muscle	posterior	3	11	841.611	131.455	110634	289333	65535	343.785
Nephtys.fluviatilis	2019-12-18	T	3	muscle	posterior	3	12	841.611	123.007	103524	270738	65535	321.69
Nephtys.fluviatilis	2019-12-18	T	3	muscle	posterior	3	13	841.611	115.021	96802.8	253161	65535	300.805
Nephtys.fluviatilis	2019-12-18	T	3	muscle	posterior	3	14	841.611	106.222	89397.4	233794	65535	277.793
Nephtys.fluviatilis	2019-12-18	T	3	muscle	posterior	3	15	841.611	98.73	83092.4	217305	65535	258.201
Nephtys.fluviatilis	2019-12-18	T	3	muscle	posterior	3	16	841.611	91.718	77191.1	201872	65535	239.864
Nephtys.fluviatilis	2019-12-18	T	3	muscle	posterior	3	17	841.611	84.853	71413.4	186762	65535	221.91
Nephtys.fluviatilis	2019-12-18	T	3	integument	posterior	4	1	391.171	82.722	32358.6	84625	65535	216.338
Nephtys.fluviatilis	2019-12-18	T	3	integument	posterior	4	2	391.171	101.009	39511.7	103332	65535	264.161
Nephtys.fluviatilis	2019-12-18	T	3	integument	posterior	4	3	391.171	125.882	49241.3	128777	65535	329.209
Nephtys.fluviatilis	2019-12-18	T	3	integument	posterior	4	4	391.171	152.284	59569.3	155787	65535	398.258
Nephtys.fluviatilis	2019-12-18	T	3	integument	posterior	4	5	391.171	184.369	72119.7	188609	65535	482.165
Nephtys.fluviatilis	2019-12-18	T	3	integument	posterior	4	6	391.171	208.273	81470.3	213063	65535	544.68
Nephtys.fluviatilis	2019-12-18	T	3	integument	posterior	4	7	391.171	236.569	92539	242010	65535	618.681
Nephtys.fluviatilis	2019-12-18	T	3	integument	posterior	4	8	391.171	257.916	100889	263848	65535	674.508
Nephtys.fluviatilis	2019-12-18	T	3	integument	posterior	4	9	391.171	268.079	104865	274245	65535	701.087
Nephtys.fluviatilis	2019-12-18	T	3	integument	posterior	4	10	391.171	267.024	104452	273166	65535	698.329
Nephtys.fluviatilis	2019-12-18	T	3	integument	posterior	4	11	391.171	258.831	101247	264784	65535	676.901
Nephtys.fluviatilis	2019-12-18	T	3	integument	posterior	4	12	391.171	245.037	95851.5	250673	65535	640.827
Nephtys.fluviatilis	2019-12-18	T	3	integument	posterior	4	13	391.171	228.402	89344.2	233655	65535	597.322
Nephtys.fluviatilis	2019-12-18	T	3	integument	posterior	4	14	391.171	210.389	82298.2	215228	65535	550.215
Nephtys.fluviatilis	2019-12-18	T	3	integument	posterior	4	15	391.171	187.08	73180.4	191383	65535	489.257
Nephtys.fluviatilis	2019-12-18	T	3	integument	posterior	4	16	391.171	163.256	63861.1	167011	65535	426.951
Nephtys.fluviatilis	2019-12-18	T	3	integument	posterior	4	17	391.171	138.167	54047	141345	65535	361.338
Nephtys.fluviatilis	2019-12-18	T	3	muscle	posterior	4	1	713.897	98.744	70493	184355	65535	258.238
Nephtys.fluviatilis	2019-12-18	T	3	muscle	posterior	4	2	713.897	121.57	86788.4	226971	65535	317.932
Nephtys.fluviatilis	2019-12-18	T	3	muscle	posterior	4	3	713.897	149.756	106910	279594	65535	391.645
Nephtys.fluviatilis	2019-12-18	T	3	muscle	posterior	4	4	713.897	176.381	125918	329303	65535	461.275
Nephtys.fluviatilis	2019-12-18	T	3	muscle	posterior	4	5	713.897	203.957	145604	380788	65535	533.393
Nephtys.fluviatilis	2019-12-18	T	3	muscle	posterior	4	6	713.897	226.517	161710	422908	65535	592.394
Nephtys.fluviatilis	2019-12-18	T	3	muscle	posterior	4	7	713.897	250.588	178894	467848	65535	655.344
Nephtys.fluviatilis	2019-12-18	T	3	muscle	posterior	4	8	713.897	268.35	191575	501010	65535	701.796
Nephtys.fluviatilis	2019-12-18	T	3	muscle	posterior	4	9	713.897	282.003	201321	526499	65535	737.5
Nephtys.fluviatilis	2019-12-18	T	3	muscle	posterior	4	10	713.897	286.341	204418	534599	65535	748.846
Nephtys.fluviatilis	2019-12-18	T	3	muscle	posterior	4	11	713.897	278.657	198933	520253	65535	728.751
Nephtys.fluviatilis	2019-12-18	T	3	muscle	posterior	4	12	713.897	264.996	189180	494747	65535	693.023
Nephtys.fluviatilis	2019-12-18	T	3	muscle	posterior	4	13	713.897	242.885	173395	453467	65535	635.199
Nephtys.fluviatilis	2019-12-18	T	3	muscle	posterior	4	14	713.897	219.934	157010	410617	65535	575.177
Nephtys.fluviatilis	2019-12-18	T	3	muscle	posterior	4	15	713.897	189.38	135198	353573	65535	495.272
Nephtys.fluviatilis	2019-12-18	T	3	muscle	posterior	4	16	713.897	162.081	115709	302606	65535	423.879
Nephtys.fluviatilis	2019-12-18	T	3	muscle	posterior	4	17	713.897	133.986	95651.9	250151	65535	350.402
Nephtys.fluviatilis	2019-12-18	T	4	muscle	central	1	1	199.601	46.893	9359.81	24478	65535	122.635
Nephtys.fluviatilis	2019-12-18	T	4	muscle	central	1	2	199.601	49.822	9944.47	26007	65535	130.295
Nephtys.fluviatilis	2019-12-18	T	4	muscle	central	1	3	199.601	54.335	10845.3	28363	65535	142.098
Nephtys.fluviatilis	2019-12-18	T	4	muscle	central	1	4	199.601	58.109	11598.6	30333	65535	151.968
Nephtys.fluviatilis	2019-12-18	T	4	muscle	central	1	5	199.601	61.757	12326.7	32237	65535	161.507
Nephtys.fluviatilis	2019-12-18	T	4	muscle	central	1	6	199.601	67.32	13437.1	35141	65535	176.056
Nephtys.fluviatilis	2019-12-18	T	4	muscle	central	1	7	199.601	72.565	14484	37879	65535	189.774
Nephtys.fluviatilis	2019-12-18	T	4	muscle	central	1	8	199.601	78.49	15666.7	40972	65535	205.27
Nephtys.fluviatilis	2019-12-18	T	4	muscle	central	1	9	199.601	85.646	17094.9	44707	65535	223.982
Nephtys.fluviatilis	2019-12-18	T	4	muscle	central	1	10	199.601	92.818	18526.5	48451	65535	242.739
Nephtys.fluviatilis	2019-12-18	T	4	muscle	central	1	11	199.601	96.466	19254.6	50355	65535	252.278
Nephtys.fluviatilis	2019-12-18	T	4	muscle	central	1	12	199.601	97.887	19538.3	51097	65535	255.996
Nephtys.fluviatilis	2019-12-18	T	4	muscle	central	1	13	199.601	98.95	19750.5	51652	65535	258.776
Nephtys.fluviatilis	2019-12-18	T	4	muscle	central	1	14	199.601	96.305	19222.5	50271	65535	251.857
Nephtys.fluviatilis	2019-12-18	T	4	muscle	central	1	15	199.601	92.337	18430.6	48200	65535	241.482
Nephtys.fluviatilis	2019-12-18	T	4	muscle	central	1	16	199.601	88.782	17720.9	46344	65535	232.183
Nephtys.fluviatilis	2019-12-18	T	4	muscle	central	1	17	199.601	81.092	16186	42330	65535	212.073
Nephtys.fluviatilis	2019-12-18	T	4	integument	central	1	1	254.28	100.134	25462.1	66589	65535	261.873
Nephtys.fluviatilis	2019-12-18	T	4	integument	central	1	2	254.28	99.535	25309.9	66191	65535	260.308
Nephtys.fluviatilis	2019-12-18	T	4	integument	central	1	3	254.28	97.603	24818.5	64906	65535	255.254
Nephtys.fluviatilis	2019-12-18	T	4	integument	central	1	4	254.28	94.29	23976.2	62703	65535	246.59
Nephtys.fluviatilis	2019-12-18	T	4	integument	central	1	5	254.28	91.459	23256.1	60820	65535	239.185
Nephtys.fluviatilis	2019-12-18	T	4	integument	central	1	6	254.28	88.689	22551.8	58978	65535	231.941
Nephtys.fluviatilis	2019-12-18	T	4	integument	central	1	7	254.28	85.086	21635.6	56582	65535	222.518
Nephtys.fluviatilis	2019-12-18	T	4	integument	central	1	8	254.28	80.427	20451	53484	65535	210.335
Nephtys.fluviatilis	2019-12-18	T	4	integument	central	1	9	254.28	74.362	18908.9	49451	65535	194.475
Nephtys.fluviatilis	2019-12-18	T	4	integument	central	1	10	254.28	69.233	17604.6	46040	65535	181.06
Nephtys.fluviatilis	2019-12-18	T	4	integument	central	1	11	254.28	64.729	16459.4	43045	65535	169.282
Nephtys.fluviatilis	2019-12-18	T	4	integument	central	1	12	254.28	60.165	15298.9	40010	65535	157.346
Nephtys.fluviatilis	2019-12-18	T	4	integument	central	1	13	254.28	57.361	14585.8	38145	65535	150.012
Nephtys.fluviatilis	2019-12-18	T	4	integument	central	1	14	254.28	54.033	13739.6	35932	65535	141.309
Nephtys.fluviatilis	2019-12-18	T	4	integument	central	1	15	254.28	51.388	13067	34173	65535	134.391
Nephtys.fluviatilis	2019-12-18	T	4	integument	central	1	16	254.28	49.021	12465.1	32599	65535	128.201
Nephtys.fluviatilis	2019-12-18	T	4	integument	central	1	17	254.28	46.102	11722.9	30658	65535	120.568
Nephtys.fluviatilis	2019-12-18	T	4	integument	anterior	2	1	175.893	60.311	10608.3	27743	65535	157.727
Nephtys.fluviatilis	2019-12-18	T	4	integument	anterior	2	2	175.893	65.667	11550.5	30207	65535	171.735
Nephtys.fluviatilis	2019-12-18	T	4	integument	anterior	2	3	175.893	75.041	13199.3	34519	65535	196.25
Nephtys.fluviatilis	2019-12-18	T	4	integument	anterior	2	4	175.893	87.493	15389.5	40247	65535	228.815
Nephtys.fluviatilis	2019-12-18	T	4	integument	anterior	2	5	175.893	104.885	18448.5	48247	65535	274.297
Nephtys.fluviatilis	2019-12-18	T	4	integument	anterior	2	6	175.893	124.613	21918.6	57322	65535	325.891
Nephtys.fluviatilis	2019-12-18	T	4	integument	anterior	2	7	175.893	140.641	24737.9	64695	65535	367.809
Nephtys.fluviatilis	2019-12-18	T	4	integument	anterior	2	8	175.893	146.054	25690	67185	65535	381.965
Nephtys.fluviatilis	2019-12-18	T	4	integument	anterior	2	9	175.893	147.698	25979.1	67941	65535	386.263
Nephtys.fluviatilis	2019-12-18	T	4	integument	anterior	2	10	175.893	146.361	25743.9	67326	65535	382.767
Nephtys.fluviatilis	2019-12-18	T	4	integument	anterior	2	11	175.893	137.859	24248.4	63415	65535	360.532
Nephtys.fluviatilis	2019-12-18	T	4	integument	anterior	2	12	175.893	127.55	22435.2	58673	65535	333.572
Nephtys.fluviatilis	2019-12-18	T	4	integument	anterior	2	13	175.893	112.985	19873.3	51973	65535	295.481
Nephtys.fluviatilis	2019-12-18	T	4	integument	anterior	2	14	175.893	97.861	17213.1	45016	65535	255.928
Nephtys.fluviatilis	2019-12-18	T	4	integument	anterior	2	15	175.893	83.27	14646.6	38304	65535	217.769
Nephtys.fluviatilis	2019-12-18	T	4	integument	anterior	2	16	175.893	74.072	13028.7	34073	65535	193.714
Nephtys.fluviatilis	2019-12-18	T	4	integument	anterior	2	17	175.893	67.863	11936.7	31217	65535	177.477
Nephtys.fluviatilis	2019-12-18	T	4	muscle	anterior	2	1	314.314	64.091	20144.7	52683	65535	167.613
Nephtys.fluviatilis	2019-12-18	T	4	muscle	anterior	2	2	314.314	71.662	22524.3	58906	65535	187.411
Nephtys.fluviatilis	2019-12-18	T	4	muscle	anterior	2	3	314.314	81.725	25687.3	67178	65535	213.729
Nephtys.fluviatilis	2019-12-18	T	4	muscle	anterior	2	4	314.314	95.264	29942.8	78307	65535	249.136
Nephtys.fluviatilis	2019-12-18	T	4	muscle	anterior	2	5	314.314	113.283	35606.5	93119	65535	296.261
Nephtys.fluviatilis	2019-12-18	T	4	muscle	anterior	2	6	314.314	134.232	42191.1	110339	65535	351.047
Nephtys.fluviatilis	2019-12-18	T	4	muscle	anterior	2	7	314.314	150.016	47152	123313	65535	392.324
Nephtys.fluviatilis	2019-12-18	T	4	muscle	anterior	2	8	314.314	163.614	51426.2	134491	65535	427.887
Nephtys.fluviatilis	2019-12-18	T	4	muscle	anterior	2	9	314.314	170.286	53523.2	139975	65535	445.335
Nephtys.fluviatilis	2019-12-18	T	4	muscle	anterior	2	10	314.314	173.669	54586.6	142756	65535	454.183
Nephtys.fluviatilis	2019-12-18	T	4	muscle	anterior	2	11	314.314	171.023	53754.9	140581	65535	447.263
Nephtys.fluviatilis	2019-12-18	T	4	muscle	anterior	2	12	314.314	162.774	51162	133800	65535	425.689
Nephtys.fluviatilis	2019-12-18	T	4	muscle	anterior	2	13	314.314	150.198	47209.4	123463	65535	392.801
Nephtys.fluviatilis	2019-12-18	T	4	muscle	anterior	2	14	314.314	133.472	41952.1	109714	65535	349.059
Nephtys.fluviatilis	2019-12-18	T	4	muscle	anterior	2	15	314.314	116.343	36568.2	95634	65535	304.263
Nephtys.fluviatilis	2019-12-18	T	4	muscle	anterior	2	16	314.314	102.552	32233.6	84298	65535	268.197
Nephtys.fluviatilis	2019-12-18	T	4	muscle	anterior	2	17	314.314	91.818	28859.5	75474	65535	240.123
Nephtys.fluviatilis	2019-12-18	T	4	muscle	central	3	1	162.128	57.771	9366.32	24495	65535	151.084
Nephtys.fluviatilis	2019-12-18	T	4	muscle	central	3	2	162.128	61.132	9911.2	25920	65535	159.874
Nephtys.fluviatilis	2019-12-18	T	4	muscle	central	3	3	162.128	66.571	10793	28226	65535	174.097
Nephtys.fluviatilis	2019-12-18	T	4	muscle	central	3	4	162.128	73.276	11880.1	31069	65535	191.633
Nephtys.fluviatilis	2019-12-18	T	4	muscle	central	3	5	162.128	82.604	13392.4	35024	65535	216.027
Nephtys.fluviatilis	2019-12-18	T	4	muscle	central	3	6	162.128	91.689	14865.3	38876	65535	239.786
Nephtys.fluviatilis	2019-12-18	T	4	muscle	central	3	7	162.128	103.517	16782.9	43891	65535	270.718
Nephtys.fluviatilis	2019-12-18	T	4	muscle	central	3	8	162.128	113.059	18330	47937	65535	295.674
Nephtys.fluviatilis	2019-12-18	T	4	muscle	central	3	9	162.128	122.856	19918.4	52091	65535	321.296
Nephtys.fluviatilis	2019-12-18	T	4	muscle	central	3	10	162.128	129.986	21074.3	55114	65535	339.941
Nephtys.fluviatilis	2019-12-18	T	4	muscle	central	3	11	162.128	138.745	22494.5	58828	65535	362.849
Nephtys.fluviatilis	2019-12-18	T	4	muscle	central	3	12	162.128	143.847	23321.5	60991	65535	376.19
Nephtys.fluviatilis	2019-12-18	T	4	muscle	central	3	13	162.128	145.91	23656.1	61866	65535	381.587
Nephtys.fluviatilis	2019-12-18	T	4	muscle	central	3	14	162.128	146.469	23746.7	62103	65535	383.049
Nephtys.fluviatilis	2019-12-18	T	4	muscle	central	3	15	162.128	143.186	23214.5	60711	65535	374.463
Nephtys.fluviatilis	2019-12-18	T	4	muscle	central	3	16	162.128	139.052	22544.2	58958	65535	363.651
Nephtys.fluviatilis	2019-12-18	T	4	muscle	central	3	17	162.128	133.262	21605.4	56503	65535	348.509
Nephtys.fluviatilis	2019-12-18	T	4	muscle	central	3	18	162.128	125.285	20312.2	53121	65535	327.649
Nephtys.fluviatilis	2019-12-18	T	4	muscle	central	3	19	162.128	116.927	18957.1	49577	65535	305.789
Nephtys.fluviatilis	2019-12-18	T	4	integument	central	3	1	130.39	84.12	10968.5	28685	65535	219.994
Nephtys.fluviatilis	2019-12-18	T	4	integument	central	3	2	130.39	91.639	11948.9	31249	65535	239.658
Nephtys.fluviatilis	2019-12-18	T	4	integument	central	3	3	130.39	102.261	13333.9	34871	65535	267.436
Nephtys.fluviatilis	2019-12-18	T	4	integument	central	3	4	130.39	114.616	14944.8	39084	65535	299.747
Nephtys.fluviatilis	2019-12-18	T	4	integument	central	3	5	130.39	123.83	16146.2	42226	65535	323.844
Nephtys.fluviatilis	2019-12-18	T	4	integument	central	3	6	130.39	133.513	17408.8	45528	65535	349.168
Nephtys.fluviatilis	2019-12-18	T	4	integument	central	3	7	130.39	139.95	18248.2	47723	65535	366.002
Nephtys.fluviatilis	2019-12-18	T	4	integument	central	3	8	130.39	141.519	18452.7	48258	65535	370.105
Nephtys.fluviatilis	2019-12-18	T	4	integument	central	3	9	130.39	140.592	18331.9	47942	65535	367.682
Nephtys.fluviatilis	2019-12-18	T	4	integument	central	3	10	130.39	139.865	18237.1	47694	65535	365.78
Nephtys.fluviatilis	2019-12-18	T	4	integument	central	3	11	130.39	135.167	17624.5	46092	65535	353.493
Nephtys.fluviatilis	2019-12-18	T	4	integument	central	3	12	130.39	128.449	16748.5	43801	65535	335.923
Nephtys.fluviatilis	2019-12-18	T	4	integument	central	3	13	130.39	118.106	15399.8	40274	65535	308.873
Nephtys.fluviatilis	2019-12-18	T	4	integument	central	3	14	130.39	107.642	14035.5	36706	65535	281.509
Nephtys.fluviatilis	2019-12-18	T	4	integument	central	3	15	130.39	95.158	12407.7	32449	65535	248.861
Nephtys.fluviatilis	2019-12-18	T	4	integument	central	3	16	130.39	85.481	11145.9	29149	65535	223.552
Nephtys.fluviatilis	2019-12-18	T	4	integument	central	3	17	130.39	77.537	10110	26440	65535	202.776
Nephtys.fluviatilis	2019-12-18	T	4	integument	central	3	18	130.39	72.704	9479.88	24792	65535	190.137
Nephtys.fluviatilis	2019-12-18	T	4	integument	central	3	19	130.39	66.469	8666.95	22666	65535	173.832
Nephtys.fluviatilis	2019-12-18	T	5	peritoneum	posterior	1	1	58.121	63.947	3716.7	9720	65535	167.237
Nephtys.fluviatilis	2019-12-18	T	5	peritoneum	posterior	1	2	58.121	73.822	4290.65	11221	65535	193.063
Nephtys.fluviatilis	2019-12-18	T	5	peritoneum	posterior	1	3	58.121	89.007	5173.17	13529	65535	232.773
Nephtys.fluviatilis	2019-12-18	T	5	peritoneum	posterior	1	4	58.121	106.553	6192.97	16196	65535	278.66
Nephtys.fluviatilis	2019-12-18	T	5	peritoneum	posterior	1	5	58.121	131.401	7637.21	19973	65535	343.645
Nephtys.fluviatilis	2019-12-18	T	5	peritoneum	posterior	1	6	58.121	154.461	8977.44	23478	65535	403.95
Nephtys.fluviatilis	2019-12-18	T	5	peritoneum	posterior	1	7	58.121	168.382	9786.55	25594	65535	440.357
Nephtys.fluviatilis	2019-12-18	T	5	peritoneum	posterior	1	8	58.121	173.961	10110.8	26442	65535	454.947
Nephtys.fluviatilis	2019-12-18	T	5	peritoneum	posterior	1	9	58.121	178.809	10392.6	27179	65535	467.628
Nephtys.fluviatilis	2019-12-18	T	5	peritoneum	posterior	1	10	58.121	180.342	10481.7	27412	65535	471.637
Nephtys.fluviatilis	2019-12-18	T	5	peritoneum	posterior	1	11	58.121	166.579	9681.78	25320	65535	435.643
Nephtys.fluviatilis	2019-12-18	T	5	peritoneum	posterior	1	12	58.121	147.914	8596.97	22483	65535	386.831
Nephtys.fluviatilis	2019-12-18	T	5	peritoneum	posterior	1	13	58.121	121.691	7072.82	18497	65535	318.25
Nephtys.fluviatilis	2019-12-18	T	5	peritoneum	posterior	1	14	58.121	96.309	5597.61	14639	65535	251.871
Nephtys.fluviatilis	2019-12-18	T	5	peritoneum	posterior	1	15	58.121	81.309	4725.79	12359	65535	212.643
Nephtys.fluviatilis	2019-12-18	T	5	peritoneum	posterior	1	16	58.121	68.441	3977.86	10403	65535	178.989
Nephtys.fluviatilis	2019-12-18	T	5	peritoneum	posterior	1	17	58.121	61.507	3574.84	9349	65535	160.854
Nephtys.fluviatilis	2019-12-18	T	5	integument	posterior	1	1	88.711	57.634	5112.76	13371	65535	150.725
Nephtys.fluviatilis	2019-12-18	T	5	integument	posterior	1	2	88.711	63.293	5614.82	14684	65535	165.526
Nephtys.fluviatilis	2019-12-18	T	5	integument	posterior	1	3	88.711	70.849	6285.12	16437	65535	185.287
Nephtys.fluviatilis	2019-12-18	T	5	integument	posterior	1	4	88.711	84.897	7531.29	19696	65535	222.024
Nephtys.fluviatilis	2019-12-18	T	5	integument	posterior	1	5	88.711	105.513	9360.2	24479	65535	275.941
Nephtys.fluviatilis	2019-12-18	T	5	integument	posterior	1	6	88.711	134.845	11962.3	31284	65535	352.651
Nephtys.fluviatilis	2019-12-18	T	5	integument	posterior	1	7	88.711	160.642	14250.8	37269	65535	420.117
Nephtys.fluviatilis	2019-12-18	T	5	integument	posterior	1	8	88.711	177.513	15747.4	41183	65535	464.238
Nephtys.fluviatilis	2019-12-18	T	5	integument	posterior	1	9	88.711	187.194	16606.2	43429	65535	489.556
Nephtys.fluviatilis	2019-12-18	T	5	integument	posterior	1	10	88.711	186.547	16548.9	43279	65535	487.865
Nephtys.fluviatilis	2019-12-18	T	5	integument	posterior	1	11	88.711	183.789	16304.2	42639	65535	480.651
Nephtys.fluviatilis	2019-12-18	T	5	integument	posterior	1	12	88.711	171.948	15253.8	39892	65535	449.685
Nephtys.fluviatilis	2019-12-18	T	5	integument	posterior	1	13	88.711	153.216	13592	35546	65535	400.694
Nephtys.fluviatilis	2019-12-18	T	5	integument	posterior	1	14	88.711	124.453	11040.4	28873	65535	325.473
Nephtys.fluviatilis	2019-12-18	T	5	integument	posterior	1	15	88.711	103.224	9157.16	23948	65535	269.955
Nephtys.fluviatilis	2019-12-18	T	5	integument	posterior	1	16	88.711	87.905	7798.19	20394	65535	229.893
Nephtys.fluviatilis	2019-12-18	T	5	integument	posterior	1	17	88.711	77.259	6853.72	17924	65535	202.049
Nephtys.fluviatilis	2019-12-18	T	5	muscle	posterior	1	1	162.128	60.498	9808.34	25651	65535	158.214
Nephtys.fluviatilis	2019-12-18	T	5	muscle	posterior	1	2	162.128	66.962	10856.4	28392	65535	175.121
Nephtys.fluviatilis	2019-12-18	T	5	muscle	posterior	1	3	162.128	77.752	12605.8	32967	65535	203.339
Nephtys.fluviatilis	2019-12-18	T	5	muscle	posterior	1	4	162.128	94.307	15289.7	39986	65535	246.632
Nephtys.fluviatilis	2019-12-18	T	5	muscle	posterior	1	5	162.128	115.274	18689	48876	65535	301.466
Nephtys.fluviatilis	2019-12-18	T	5	muscle	posterior	1	6	162.128	138.738	22493.3	58825	65535	362.831
Nephtys.fluviatilis	2019-12-18	T	5	muscle	posterior	1	7	162.128	155.252	25170.7	65827	65535	406.019
Nephtys.fluviatilis	2019-12-18	T	5	muscle	posterior	1	8	162.128	161.394	26166.4	68431	65535	422.08
Nephtys.fluviatilis	2019-12-18	T	5	muscle	posterior	1	9	162.128	159.715	25894.2	67719	65535	417.688
Nephtys.fluviatilis	2019-12-18	T	5	muscle	posterior	1	10	162.128	153.953	24960	65276	65535	402.62
Nephtys.fluviatilis	2019-12-18	T	5	muscle	posterior	1	11	162.128	138.245	22413.4	58616	65535	361.541
Nephtys.fluviatilis	2019-12-18	T	5	muscle	posterior	1	12	162.128	120.679	19565.4	51168	65535	315.602
Nephtys.fluviatilis	2019-12-18	T	5	muscle	posterior	1	13	162.128	101.304	16424.2	42953	65535	264.933
Nephtys.fluviatilis	2019-12-18	T	5	muscle	posterior	1	14	162.128	83.616	13556.4	35453	65535	218.673
Nephtys.fluviatilis	2019-12-18	T	5	muscle	posterior	1	15	162.128	70.646	11453.7	29954	65535	184.755
Nephtys.fluviatilis	2019-12-18	T	5	muscle	posterior	1	16	162.128	63.528	10299.7	26936	65535	166.14
Nephtys.fluviatilis	2019-12-18	T	5	muscle	posterior	1	17	162.128	58.163	9429.79	24661	65535	152.108
Nephtys.fluviatilis	2019-12-18	T	5	integument	posterior	2	1	146.068	47.11	6881.25	17996	65535	123.203
Nephtys.fluviatilis	2019-12-18	T	5	integument	posterior	2	2	146.068	50.105	7318.69	19140	65535	131.035
Nephtys.fluviatilis	2019-12-18	T	5	integument	posterior	2	3	146.068	55.314	8079.62	21130	65535	144.659
Nephtys.fluviatilis	2019-12-18	T	5	integument	posterior	2	4	146.068	59.882	8746.86	22875	65535	156.605
Nephtys.fluviatilis	2019-12-18	T	5	integument	posterior	2	5	146.068	69.932	10214.8	26714	65535	182.887
Nephtys.fluviatilis	2019-12-18	T	5	integument	posterior	2	6	146.068	82.448	12043	31495	65535	215.619
Nephtys.fluviatilis	2019-12-18	T	5	integument	posterior	2	7	146.068	93.026	13588.1	35536	65535	243.284
Nephtys.fluviatilis	2019-12-18	T	5	integument	posterior	2	8	146.068	107.165	15653.4	40937	65535	280.26
Nephtys.fluviatilis	2019-12-18	T	5	integument	posterior	2	9	146.068	127.767	18662.7	48807	65535	334.139
Nephtys.fluviatilis	2019-12-18	T	5	integument	posterior	2	10	146.068	140.168	20474	53544	65535	366.569
Nephtys.fluviatilis	2019-12-18	T	5	integument	posterior	2	11	146.068	152.471	22271.1	58244	65535	398.746
Nephtys.fluviatilis	2019-12-18	T	5	integument	posterior	2	12	146.068	161.945	23655	61863	65535	423.522
Nephtys.fluviatilis	2019-12-18	T	5	integument	posterior	2	13	146.068	166.958	24387.2	63778	65535	436.632
Nephtys.fluviatilis	2019-12-18	T	5	integument	posterior	2	14	146.068	164.652	24050.3	62897	65535	430.601
Nephtys.fluviatilis	2019-12-18	T	5	integument	posterior	2	15	146.068	163.764	23920.7	62558	65535	428.28
Nephtys.fluviatilis	2019-12-18	T	5	integument	posterior	2	16	146.068	157.853	23057.3	60300	65535	412.821
Nephtys.fluviatilis	2019-12-18	T	5	integument	posterior	2	17	146.068	147.932	21608.1	56510	65535	386.875
Nephtys.fluviatilis	2019-12-18	T	5	integument	posterior	2	18	146.068	138.901	20288.9	53060	65535	363.255
Nephtys.fluviatilis	2019-12-18	T	5	integument	posterior	2	19	146.068	126.325	18452	48256	65535	330.367
Nephtys.fluviatilis	2019-12-18	T	5	integument	posterior	2	20	146.068	106.961	15623.5	40859	65535	279.726
Nephtys.fluviatilis	2019-12-18	T	5	muscle	posterior	2	1	707.779	83.519	59112.8	154593	65535	218.42
Nephtys.fluviatilis	2019-12-18	T	5	muscle	posterior	2	2	707.779	97.485	68998	180445	65535	254.945
Nephtys.fluviatilis	2019-12-18	T	5	muscle	posterior	2	3	707.779	115.152	81502.4	213147	65535	301.149
Nephtys.fluviatilis	2019-12-18	T	5	muscle	posterior	2	4	707.779	134.006	94847	248046	65535	350.457
Nephtys.fluviatilis	2019-12-18	T	5	muscle	posterior	2	5	707.779	147.764	104585	273512	65535	386.437
Nephtys.fluviatilis	2019-12-18	T	5	muscle	posterior	2	6	707.779	153.506	108648	284139	65535	401.452
Nephtys.fluviatilis	2019-12-18	T	5	muscle	posterior	2	7	707.779	157.332	111356	291221	65535	411.458
Nephtys.fluviatilis	2019-12-18	T	5	muscle	posterior	2	8	707.779	156.098	110483	288937	65535	408.231
Nephtys.fluviatilis	2019-12-18	T	5	muscle	posterior	2	9	707.779	152.995	108287	283194	65535	400.116
Nephtys.fluviatilis	2019-12-18	T	5	muscle	posterior	2	10	707.779	147.251	104221	272561	65535	385.093
Nephtys.fluviatilis	2019-12-18	T	5	muscle	posterior	2	11	707.779	138.957	98350.7	257209	65535	363.403
Nephtys.fluviatilis	2019-12-18	T	5	muscle	posterior	2	12	707.779	127.908	90530.3	236757	65535	334.507
Nephtys.fluviatilis	2019-12-18	T	5	muscle	posterior	2	13	707.779	116.085	82162.4	214873	65535	303.588
Nephtys.fluviatilis	2019-12-18	T	5	muscle	posterior	2	14	707.779	104.554	74001.3	193530	65535	273.433
Nephtys.fluviatilis	2019-12-18	T	5	muscle	posterior	2	15	707.779	94.32	66757.6	174586	65535	246.667
Nephtys.fluviatilis	2019-12-18	T	5	muscle	posterior	2	16	707.779	85.457	60484.3	158180	65535	223.488
Nephtys.fluviatilis	2019-12-18	T	5	muscle	posterior	2	17	707.779	76.192	53927.3	141032	65535	199.26
Nephtys.fluviatilis	2019-12-18	T	5	muscle	posterior	2	18	707.779	68.787	48686.1	127325	65535	179.894
Nephtys.fluviatilis	2019-12-18	T	5	muscle	posterior	2	19	707.779	62.246	44056.3	115217	65535	162.787
Nephtys.fluviatilis	2019-12-18	T	5	muscle	posterior	2	20	707.779	56.565	40035.6	104702	65535	147.93
Nephtys.fluviatilis	2019-12-18	T	5	integument	anterior	3	1	407.996	50.502	20604.7	53886	65535	132.075
Nephtys.fluviatilis	2019-12-18	T	5	integument	anterior	3	2	407.996	54.9	22398.9	58578	65535	143.575
Nephtys.fluviatilis	2019-12-18	T	5	integument	anterior	3	3	407.996	62.868	25649.8	67080	65535	164.413
Nephtys.fluviatilis	2019-12-18	T	5	integument	anterior	3	4	407.996	75.412	30767.9	80465	65535	197.22
Nephtys.fluviatilis	2019-12-18	T	5	integument	anterior	3	5	407.996	89.477	36506.3	95472	65535	234.002
Nephtys.fluviatilis	2019-12-18	T	5	integument	anterior	3	6	407.996	105.05	42859.8	112088	65535	274.728
Nephtys.fluviatilis	2019-12-18	T	5	integument	anterior	3	7	407.996	118.022	48152.3	125929	65535	308.653
Nephtys.fluviatilis	2019-12-18	T	5	integument	anterior	3	8	407.996	128.97	52619.2	137611	65535	337.285
Nephtys.fluviatilis	2019-12-18	T	5	integument	anterior	3	9	407.996	135.551	55304.3	144633	65535	354.496
Nephtys.fluviatilis	2019-12-18	T	5	integument	anterior	3	10	407.996	136.123	55537.5	145243	65535	355.991
Nephtys.fluviatilis	2019-12-18	T	5	integument	anterior	3	11	407.996	130.209	53124.7	138933	65535	340.525
Nephtys.fluviatilis	2019-12-18	T	5	integument	anterior	3	12	407.996	119.792	48874.6	127818	65535	313.282
Nephtys.fluviatilis	2019-12-18	T	5	integument	anterior	3	13	407.996	106.53	43464	113668	65535	278.601
Nephtys.fluviatilis	2019-12-18	T	5	integument	anterior	3	14	407.996	92.873	37891.6	99095	65535	242.882
Nephtys.fluviatilis	2019-12-18	T	5	integument	anterior	3	15	407.996	82.545	33678.2	88076	65535	215.875
Nephtys.fluviatilis	2019-12-18	T	5	muscle	anterior	3	1	733.016	56.686	41551.7	108667	65535	148.246
Nephtys.fluviatilis	2019-12-18	T	5	muscle	anterior	3	2	733.016	65.645	48118.7	125841	65535	171.676
Nephtys.fluviatilis	2019-12-18	T	5	muscle	anterior	3	3	733.016	76.881	56354.7	147380	65535	201.06
Nephtys.fluviatilis	2019-12-18	T	5	muscle	anterior	3	4	733.016	88.507	64876.7	169667	65535	231.464
Nephtys.fluviatilis	2019-12-18	T	5	muscle	anterior	3	5	733.016	98.024	71853.2	187912	65535	256.355
Nephtys.fluviatilis	2019-12-18	T	5	muscle	anterior	3	6	733.016	102.03	74789.8	195592	65535	266.832
Nephtys.fluviatilis	2019-12-18	T	5	muscle	anterior	3	7	733.016	103.907	76165.2	199189	65535	271.739
Nephtys.fluviatilis	2019-12-18	T	5	muscle	anterior	3	8	733.016	102.439	75089.6	196376	65535	267.901
Nephtys.fluviatilis	2019-12-18	T	5	muscle	anterior	3	9	733.016	98.445	72162.1	188720	65535	257.457
Nephtys.fluviatilis	2019-12-18	T	5	muscle	anterior	3	10	733.016	91.28	66909.8	174984	65535	238.718
Nephtys.fluviatilis	2019-12-18	T	5	muscle	anterior	3	11	733.016	80.117	58727.3	153585	65535	209.525
Nephtys.fluviatilis	2019-12-18	T	5	muscle	anterior	3	12	733.016	69.18	50710.4	132619	65535	180.922
Nephtys.fluviatilis	2019-12-18	T	5	muscle	anterior	3	13	733.016	60.914	44651.3	116773	65535	159.305
Nephtys.fluviatilis	2019-12-18	T	5	muscle	anterior	3	14	733.016	55.211	40470.4	105839	65535	144.388
Nephtys.fluviatilis	2019-12-18	T	5	muscle	anterior	3	15	733.016	51.477	37733.7	98682	65535	134.625
Nephtys.fluviatilis	2019-12-18	T	5	integument	anterior	3	1	1131.45	122.686	138813	363027	65535	320.851
Nephtys.fluviatilis	2019-12-18	T	5	integument	anterior	3	2	1131.45	133.665	151236	395516	65535	349.565
Nephtys.fluviatilis	2019-12-18	T	5	integument	anterior	3	3	1131.45	138.112	156267	408673	65535	361.193
Nephtys.fluviatilis	2019-12-18	T	5	integument	anterior	3	4	1131.45	137.233	155272	406072	65535	358.895
[truncated: 26 more rows]

## Sheet: Legend
species	Species used
[truncated: 7 more rows]
