# Supplementary material for: First Insights into Body Localization of an Osmoregulation-Related Cotransporter in Estuarine Annelids
Source: Biology (Basel). 2024 Mar 31;13(4):235. doi: 10.3390/biology13040235 (PMC11048583; doi:10.3390/biology13040235)
Supplement: Supplementary file 1 [file biology-13-00235-s001.zip › Supplementary Materials/SupplementaryTables S3-S6_Pairwise comparisons.xlsx]

## Sheet: Table S3
Table S3. Pairwise comparisons for Alitta yarae. NC= negative control; for the treatments always specified tissue and localization along the body (i.e., head or body). In bold, comparisons with p< 0.05. A and B referring to the confocal sessions, 14/06/2018 and 21/09/2018, respectively.
A
	NC	Cirri head	Integument body	Muscle body
Cirri head	0	-	-	-
Integument body	0	0	-	-
Muscle body	0	0	0	-
B
	NC	Cirri head	Epithelium body	Integument body	Integument parapodium	Muscle body
Cirri head	0	-	-	-	-	-
Epithelium body	0.001	0.704	-	-	-	-
Integument body	0	0.473	0.028	-	-	-
Integument parapodium	0	0.935	0.815	0.065	-	-
Muscle body	0	0.011	0	0	0.001	-
Muscle parapodium	0	0.32	0.383	0.173	0.629	0

## Sheet: Table S4
Table S4. Pairwise comparisons using Wilcoxon rank sum test for the annelid L. acuta. NC= negative control; for the treatments always specified tissue and localization along the body. In bold, comparisons with p< 0.05. A, B and C referring to the confocal sessions, 11/05/2018, 08/11/2018 and 22/08/2019, respectively.
A
	NC	Integument body
Integument body	0.001	-
Muscle body	0.001	0.01
B
	NC	Integument body	Integument parapodium	Muscle body
Integument body	0	-	-	-
Integument parapodium	0	0	-	-
Muscle body	0	0	0	-
Muscle parapodium	0	0.001	0.01	0
C
	NC	Integument body	Integument parapodium	Muscle body
Integument body	0	-	-	-
Integument parapodium	0	0.055	-	-
Muscle body	0	0.007	0	-
Muscle parapodium	0.01	0	0	0.003

## Sheet: Table S5
Table S5. Pairwise comparisons using Wilcoxon rank sum test for the annelid N. fluviatilis. NC= negative control; for the treatments always specified tissue and localization along the body. In bold, comparisons with p< 0.05.
	NC	Integument anterior	Integument central	Integument posterior	Muscle anterior	Muscle central	Muscle posterior	Peritoneum central
Integument anterior	0	-	-	-	-	-	-	-
Integument central	0	0	-	-	-	-	-	-
Integument posterior	0	0	0	-	-	-	-	-
Muscle anterior	0	0.896	0.007	0.002	-		-	-
Muscle central	0	0.842	0	0	0.842	-	-	-
Muscle posterior	0	0	0	0.05	0.05	0	-	-
Peritoneum central	0	0.42	0.006	0.002	1	0.98	0.02	-
Peritoneum posterior	0	0.017	0	0.02	0.07	0.05	0.7	0.095

## Sheet: Table S6
Table S6. Pairwise comparisons using Wilcoxon rank sum test for the annelid I. pulchella. NC= negative control; for the treatments always specified tissue and localization along the body. In bold, comparisons with p< 0.05. A and B referring to the confocal sessions, 08/11/2018 and 22/08/2019, respectively.
A
	NC	Branchiae thorax	Integument abdomen	Integument head	Muscle abdomen
Branchiae thorax	0	-	-	-	-
Integument abdomen	0.004	0	-	-	-
Integument head	0.005	0.318	0.002	-	-
Muscle abdomen	0.004	0	0.979	0.002	-
Muscle head	0.031	0.021	0.002	0.467	0.002
B
	NC	Branchiae thorax	Epithelium abdomen	Integument abdomen	Integument head	Integument thorax	Muscle abdomen	Muscle head	Muscle thorax
Branchiae thorax	0	-	-	-	-	-	-	-	-
Epithelium abdomen	0	0.808	-	-	-	-	-	-	-
Integument abdomen	0.142	0	0	-	-	-	-	-	-
Integument head	0.619	0	0.014	0	-	-	-	-	-
Integument thorax	0.185	0	0.003	0	0.359	-	-	-	-
Muscle abdomen	0.302	0	0	0.187	0.095	0.015	-	-	-
Muscle head	0.889	0	0.014	0.005	0.014	0.255	0.359	-	-
Muscle thorax	0.006	0.55	0.714	0.027	0.359	0.176	0	0.359	-
Organs thorax	0	0.082	0.014	0	0.002	0	0	0.002	0.023
